# Supplementary material for: Single‐cell and spatial transcriptomics reveal the fibrosis‐related immune landscape of biliary atresia
Source: Clin Transl Med. 2022 Nov 4;12(11):e1070. doi: 10.1002/ctm2.1070 (PMC9636046; doi:10.1002/ctm2.1070)
Supplement: Supplementary file 1 — Table S1: The clinical basic information of BA and control patients [file CTM2-12-e1070-s001.xlsx]

## Sheet: Summary
		BA	N	P Value (t-test)
	Number	5	8	/
	Gender ( Male/Female )	3/2	5/3	0.9354
	Age ( Month )	3.64±3.84	20.84±21.22	0.1051
	Gamma glutamine transpeptidase(U/L)	383.38±312.29	87.40±95.15	0.0267*
	Alanine aminotransferase(U/L)	386.72±228.74	21.55±14.15	0.0007***
	Aspartate aminotransferase(U/L)	669.10±769.44	58.79±45.92	0.042*
	Alkaline phosphatase(U/L)	439.60±231.01	208.38±95.75	0.0269*
	Direct bilirubin(umol/L)	128.62±58.01	4.87±3.57	0.0002***
	Total bilirubin(umol/L)	173.62±80.48	19.09±22.41	0.0006***
	Total bile acids(umol/L)	85.76±41.50	7.10±6.28	0.0002***

## Sheet: Patient information
		when sugery
Gamma glutamine transpeptidase(GGT)			No	Gender	Age	Diagnosis	Collection date	Collection region	GS score	GGT	ALT	AST	ALP	DBIL	TBIL	TBA
Alanine aminotransferase(ALT)	scRNA-seq	N	N1	Female	2y	Choledochal cyst	when sugery	portal erea	/	25.1	14	36.6	243	4.2	1.7	4.5
Aspartate aminotransferase(AST)			N2	Female	7m17d	Choledochal cyst	when sugery	portal erea	/	30.3	7.1	31.7	73	3.9	8.3	6.7
Alkaline phosphatase(ALP)			N3	Male	11d	Choledochal cyst	when sugery	portal erea	/	81.8	28.4	165.2	147	7.5	61.6	2.2
Direct bilirubin(DBIL)			N4	Male	5y2m	Choledochal cyst	when sugery	portal erea	/	12.7	9.2	23.4	328	/	/	1.7
Total bilirubin(TBIL)			N5	Male	1m26d	HB	when sugery	portal erea	/	92.3	26.7	49.4	320	10.7	41.5	21.7
Total bile acids(TBA)			N6	Male	7m7d	HB	when sugery	portal erea	/	301	15	32	229	1.5	6.1	8
			N7	Female	3y1m	HB	when sugery	portal erea	/	127	51	71	94	4.9	10	5.9
			N8	Male	2y3m	HB	when sugery	portal erea	/	29	21	61	233	1.4	4.4	6.1
		BA	BA1	Male	1m15d	BA	when Kasai	portal erea	G3S3	805	136	149	622	123.9	158.3	107.7
			BA2	Female	2m12d	BA	when Kasai	portal erea	G3S2-3	92	639	2029	710	188.6	271.1	123
			BA3	Male	2m4d	BA	when Kasai	portal erea	G3S2-3	529	188	322	268	131.8	176.5	78.7
			BA4	Female	1m23d	BA	when Kasai	portal erea	G2-3S2	430.1	594.5	479.6	437	163.3	210.3	102.2
			BA5	Male	10m15d	BA	when liver transplantation	portal erea	/	60.8	376.1	365.9	161	35.5	51.9	17.2
	ST	BA	BA	Male	2m1d	BA	when Kasai	portal erea	G3S3	72.8	391.4	1318.2	638	325.7	424.1	143.5
		N	N5	Male	1m26d	HB	when sugery	portal erea	/	92.3	26.7	49.4	320	10.7	41.5	21.7
