# Supplementary material for: Single‐cell and spatial transcriptomics reveal the fibrosis‐related immune landscape of biliary atresia
Source: Clin Transl Med. 2022 Nov 4;12(11):e1070. doi: 10.1002/ctm2.1070 (PMC9636046; doi:10.1002/ctm2.1070)
Supplement: Supplementary file 3 — Table S3: Canonical lineage markers of main cell lineages [file CTM2-12-e1070-s008.xlsx]

## Sheet: Sheet1
Cell type	Gene signatures						References
MP	CD68	ITGAM	ITGAX	HLA+AC0-DRA	CSF1R	CD14	P. Ramachandran, et al. Resolving the fibrotic niche of human liver cirrhosis at single-cell level. Nature. 575, 512-518 (2019)
pDC	LILRA4	CLEC4C	GZMB
ILC(NK)	KLRF1	KLRC1	GZMA	GZMB	NKG7
T cell	CD3D	CD3E	CD3G	CD8A
B cell	CD79A	CD79B	CD19	MS4A1
Endothelia	PECAM1	CDH5	ICAM2	KDR	ERG
Hepatocyte	ALB	TF	TTR	HNF4A	CYP2A6
Cholangiocyte	EPCAM	KRT19	CD24
Neutrophil	FCGR3B	NAMPT	CSF3R	CXCR2			A. J. Wilk, et al.A single-cell atlas of the peripheral immune response in patients with severe COVID-19.Nat Med.26,1070-1076 (2020)
