# Supplementary material for: Single‐cell and spatial transcriptomics reveal the fibrosis‐related immune landscape of biliary atresia
Source: Clin Transl Med. 2022 Nov 4;12(11):e1070. doi: 10.1002/ctm2.1070 (PMC9636046; doi:10.1002/ctm2.1070)
Supplement: Supplementary file 5 — Table S5: Top 5 DEGs of main lineages of scRNA‐seq data [file CTM2-12-e1070-s009.csv]

	p_val	avg_log2FC	pct.1	pct.2	p_val_adj	cluster	gene
1	0	2.63219936002303	0.886	0.263	0	NK&T	NKG7
2	0	2.43615236200471	0.763	0.191	0	NK&T	CCL5
3	0	2.17901818557911	0.799	0.161	0	NK&T	KLRB1
4	0	1.98654677662143	0.778	0.109	0	NK&T	GZMA
5	0	1.85422199905429	0.855	0.16	0	NK&T	CD7
6	0	3.52187921318525	0.396	0.061	0	Endo	CCL21
7	0	2.69408048487509	0.481	0.061	0	Endo	MGP
8	0	2.56010430074114	0.261	0.064	0	Endo	FCN3
9	0	2.20606848630476	0.446	0.082	0	Endo	DNASE1L3
10	0	2.18224593428103	0.682	0.114	0	Endo	IGFBP7
11	0	3.99000467961924	0.604	0.106	0	B	IGLC2
12	0	3.79174015679216	0.687	0.263	0	B	IGKC
13	0	3.46175490106246	0.932	0.126	0	B	IGHM
14	0	3.32429167207501	0.47	0.078	0	B	IGLC3
15	0	2.43438618019254	0.384	0.055	0	B	JCHAIN
16	0	2.92300438791081	0.986	0.378	0	MP	CST3
17	0	2.8188977091008	1	0.994	0	MP	FTL
18	0	2.63396591412392	0.467	0.107	0	MP	C1QB
19	0	2.62517023002643	0.486	0.111	0	MP	C1QA
20	0	2.53328131282618	0.547	0.187	0	MP	APOE
21	0	2.58796304280072	0.766	0.334	0	Proliferating cells	HIST1H4C
22	0	2.46292000638143	0.427	0.019	0	Proliferating cells	IGLL1
23	0	2.12700049435496	0.845	0.239	0	Proliferating cells	STMN1
24	0	2.00647312263172	0.843	0.33	0	Proliferating cells	HMGB2
25	5.15875599365209e-303	1.99892104388871	0.822	0.446	1.18826785557782e-298	Proliferating cells	TUBA1B
26	0	3.05411667505607	0.603	0.26	0	Neutrophils	S100A8
27	0	2.60938279643266	0.683	0.355	0	Neutrophils	S100A9
28	0	2.45678584677786	0.42	0.158	0	Neutrophils	CXCL8
29	0	2.45587868114414	0.485	0.202	0	Neutrophils	G0S2
30	0	2.05964530089303	0.943	0.272	0	Neutrophils	NAMPT
31	0	8.12649129028461	0.763	0.075	0	Erythroblast	HBG2
32	0	7.66111906762683	0.989	0.201	0	Erythroblast	HBA2
33	0	7.45901480435901	0.995	0.268	0	Erythroblast	HBB
34	0	7.41696982996017	0.993	0.159	0	Erythroblast	HBA1
35	0	5.22684164732328	0.896	0.023	0	Erythroblast	HBM
36	0	6.26838999343015	0.593	0.016	0	Myelocyte	DEFA3
37	0	4.8665907765174	0.483	0.011	0	Myelocyte	PRTN3
38	0	4.58093455987554	0.621	0.012	0	Myelocyte	MPO
39	0	4.53195446417714	0.431	0.01	0	Myelocyte	CAMP
40	0	4.28688463310129	0.641	0.007	0	Myelocyte	DEFA4
41	0	4.8578066841088	0.693	0.155	0	HC	APOC3
42	0	4.7561581326903	0.701	0.142	0	HC	APOA1
43	0	4.31448654206463	0.658	0.06	0	HC	FABP1
44	1.65185798587288e-285	5.97012432582941	0.739	0.262	3.80488968465959e-281	HC	APOA2
45	2.57145102793194e-284	5.94232893724677	0.77	0.294	5.92308029773842e-280	HC	ALB
46	0	3.89934919497083	0.926	0.052	0	BEC	AMBP
47	0	3.89180986392755	0.988	0.051	0	BEC	KRT18
48	0	3.75085078697949	0.973	0.028	0	BEC	KRT8
49	3.25666863378849e-301	3.71195579936989	0.976	0.287	7.50141053106841e-297	BEC	SERPINA1
50	8.85921471460054e-278	3.61005106119072	0.955	0.295	2.04063151736109e-273	BEC	ALB
51	0	5.16504607164817	0.9	0.005	0	Fibroblast	COL1A1
52	0	4.5618759758154	0.933	0.035	0	Fibroblast	COL3A1
53	0	4.51396514863669	0.933	0.012	0	Fibroblast	COL1A2
54	0	4.45660902272948	0.9	0.004	0	Fibroblast	DCN
55	0	4.43295735902667	0.993	0.205	0	Fibroblast	IGFBP7
