# Supplementary material for: Single‐cell and spatial transcriptomics reveal the fibrosis‐related immune landscape of biliary atresia
Source: Clin Transl Med. 2022 Nov 4;12(11):e1070. doi: 10.1002/ctm2.1070 (PMC9636046; doi:10.1002/ctm2.1070)
Supplement: Supplementary file 6 — Appendix S6: Proportions of MP clusters of the BA and control group in scRNA‐seq data [file CTM2-12-e1070-s006.csv]

	cluster	type	proportion
1	Mo1	BA	15.20%
2	cDC1	BA	23.45%
3	cDC2	BA	1.54%
4	Lr_Mo	BA	2.01%
5	Pi_Mo	BA	10.80%
6	sMac	BA	14.62%
7	pDC	BA	1.29%
8	intMo	BA	10.58%
9	Mo2	BA	9.74%
10	Lr_pDC	BA	0.24%
11	KC	BA	9.20%
12	intMo1	BA	1.32%
13	Mo1	N	19.12%
14	cDC1	N	25.58%
15	cDC2	N	5.60%
16	Lr_Mo	N	3.51%
17	Pi_Mo	N	16.96%
18	sMac	N	2.37%
19	pDC	N	3.62%
20	intMo	N	1.67%
21	Mo2	N	11.38%
22	Lr_pDC	N	0.07%
23	KC	N	5.27%
24	intMo1	N	4.83%
