# Supplementary material for: Single‐cell and spatial transcriptomics reveal the fibrosis‐related immune landscape of biliary atresia
Source: Clin Transl Med. 2022 Nov 4;12(11):e1070. doi: 10.1002/ctm2.1070 (PMC9636046; doi:10.1002/ctm2.1070)
Supplement: Supplementary file 7 — Appendix S7: Biological processes (BP) of fibrosis‐related subclusters [file CTM2-12-e1070-s007.xlsx]

## Sheet: MP_Mo2
Category	Term	Count	%	PValue	Genes	List Total	Pop Hits	Pop Total	Fold Enrichment	Bonferroni	Benjamini	FDR
GOTERM_BP_DIRECT	GO:0006955~immune response	20	0.3462	1.94074e-16	HLA-DQB1, GPR183, CRIP1, CCL2, LST1, IFITM2, IFITM3, CXCL8, CTSS, C1QC, CD74, HLA-DQA1, CFP, LILRB2, PRELID1, RGS1, HLA-DRB5, HLA-DPA1, HLA-DPB1, FCGR3A	61	421	16792	13.0774	1.2168e-13	1.2168e-13	3.21965e-13
GOTERM_BP_DIRECT	GO:0019886~antigen processing and presentation of exogenous peptide antigen via MHC class II	8	0.13848	3.5846e-08	HLA-DQB1, LGMN, HLA-DRB5, HLA-DPA1, CTSS, HLA-DPB1, CD74, HLA-DQA1	61	92	16792	23.9373	1.96434e-05	9.82174e-06	5.22847e-05
GOTERM_BP_DIRECT	GO:0019882~antigen processing and presentation	7	0.12117	4.07495e-08	HLA-DQB1, HLA-DRB5, HLA-DPA1, CTSS, HLA-DPB1, CD74, HLA-DQA1	61	55	16792	35.0355	2.23305e-05	7.44355e-06	5.9437e-05
GOTERM_BP_DIRECT	GO:0002504~antigen processing and presentation of peptide or polysaccharide antigen via MHC class II	5	0.0865501	3.38491e-07	HLA-DQB1, HLA-DRB5, HLA-DPA1, HLA-DPB1, HLA-DQA1	61	17	16792	80.9643	0.000185476	4.63723e-05	0.00049372
GOTERM_BP_DIRECT	GO:0006956~complement activation	7	0.12117	6.49827e-07	CFP, C1QA, C1QB, RGCC, FCN1, CFD, C1QC	61	87	16792	22.1489	0.000356042	7.12185e-05	0.000947829
GOTERM_BP_DIRECT	GO:0045071~negative regulation of viral genome replication	5	0.0865501	1.22241e-05	APOBEC3A, ISG15, IFITM1, IFITM2, IFITM3	61	40	16792	34.4098	0.00667648	0.00111586	0.0178286
GOTERM_BP_DIRECT	GO:0046597~negative regulation of viral entry into host cell	4	0.0692401	3.40641e-05	IFITM1, IFITM2, IFITM3, FCN1	61	18	16792	61.173	0.0184943	0.00266323	0.0496742
GOTERM_BP_DIRECT	GO:0042102~positive regulation of T cell proliferation	5	0.0865501	6.18404e-05	LILRB2, CORO1A, AIF1, HLA-DPA1, HLA-DPB1	61	60	16792	22.9399	0.0333218	0.00422724	0.0901621
GOTERM_BP_DIRECT	GO:0060333~interferon-gamma-mediated signaling pathway	5	0.0865501	0.000119665	HLA-DQB1, HLA-DRB5, HLA-DPA1, HLA-DPB1, HLA-DQA1	61	71	16792	19.3858	0.063476	0.00726019	0.1744
GOTERM_BP_DIRECT	GO:0045087~innate immune response	9	0.15579	0.000138064	MARCO, C1QA, APOBEC3A, C1QB, CORO1A, S100A8, LILRA5, C1QC, S100A12	61	430	16792	5.76165	0.0728727	0.00753788	0.201191
GOTERM_BP_DIRECT	GO:0031295~T cell costimulation	5	0.0865501	0.000172435	HLA-DQB1, HLA-DRB5, HLA-DPA1, HLA-DPB1, HLA-DQA1	61	78	16792	17.6461	0.0901744	0.00855433	0.251218
GOTERM_BP_DIRECT	GO:0035456~response to interferon-beta	3	0.0519301	0.000444757	IFITM1, IFITM2, IFITM3	61	9	16792	91.7596	0.216341	0.0201101	0.646763
GOTERM_BP_DIRECT	GO:0035455~response to interferon-alpha	3	0.0519301	0.000554668	IFITM1, IFITM2, IFITM3	61	10	16792	82.5836	0.26217	0.0231165	0.805994
GOTERM_BP_DIRECT	GO:0009607~response to biotic stimulus	3	0.0519301	0.00111139	IFITM1, IFITM2, IFITM3	61	14	16792	58.9883	0.456312	0.0425934	1.60888
GOTERM_BP_DIRECT	GO:0060337~type I interferon signaling pathway	4	0.0692401	0.00154765	ISG15, IFITM1, IFITM2, IFITM3	61	64	16792	17.2049	0.57206	0.0550136	2.23382
GOTERM_BP_DIRECT	GO:0030593~neutrophil chemotaxis	4	0.0692401	0.00169123	CCL2, S100A8, CXCL8, S100A12	61	66	16792	16.6836	0.604489	0.0563251	2.43867
GOTERM_BP_DIRECT	GO:0050870~positive regulation of T cell activation	3	0.0519301	0.0018515	CCL2, HLA-DPA1, HLA-DPB1	61	18	16792	45.8798	0.637802	0.0579897	2.66688
GOTERM_BP_DIRECT	GO:0050852~T cell receptor signaling pathway	5	0.0865501	0.00192673	HLA-DQB1, HLA-DRB5, HLA-DPA1, HLA-DPB1, HLA-DQA1	61	148	16792	9.29996	0.652456	0.0570242	2.77382
GOTERM_BP_DIRECT	GO:0006954~inflammatory response	7	0.12117	0.00227756	CCL2, LIPA, S100A8, AIF1, CXCL8, SPP1, S100A12	61	379	16792	5.0843	0.71336	0.0636488	3.27113
GOTERM_BP_DIRECT	GO:0051607~defense response to virus	5	0.0865501	0.00285778	APOBEC3A, ISG15, IFITM1, IFITM2, IFITM3	61	165	16792	8.34178	0.791601	0.0754195	4.08838
GOTERM_BP_DIRECT	GO:0034341~response to interferon-gamma	3	0.0519301	0.00329429	IFITM1, IFITM2, IFITM3	61	24	16792	34.4098	0.836059	0.082504	4.69897
GOTERM_BP_DIRECT	GO:0050832~defense response to fungus	3	0.0519301	0.00416076	S100A8, COTL1, S100A12	61	27	16792	30.5865	0.898211	0.0986457	5.90028
GOTERM_BP_DIRECT	GO:0042130~negative regulation of T cell proliferation	3	0.0519301	0.00771612	LILRB2, HLA-DRB5, GPNMB	61	37	16792	22.3199	0.985662	0.168528	10.6834
GOTERM_BP_DIRECT	GO:0006508~proteolysis	7	0.12117	0.00869987	C1QA, C1QB, LGMN, FCN1, CTSS, CFD, C1QC	61	500	16792	3.8539	0.991674	0.180873	11.9663
GOTERM_BP_DIRECT	GO:0034447~very-low-density lipoprotein particle clearance	2	0.03462	0.0106818	APOE, APOC1	61	3	16792	183.519	0.997219	0.209748	14.499
GOTERM_BP_DIRECT	GO:0043524~negative regulation of neuron apoptotic process	4	0.0692401	0.0117267	CORO1A, CCL2, APOE, LGMN	61	132	16792	8.34178	0.998442	0.220127	15.8068
GOTERM_BP_DIRECT	GO:0042742~defense response to bacterium	4	0.0692401	0.015077	CFP, S100A8, ISG15, S100A12	61	145	16792	7.59389	0.999758	0.265333	19.8754
GOTERM_BP_DIRECT	GO:0007166~cell surface receptor signaling pathway	5	0.0865501	0.0165544	MARCO, LILRB2, CD37, CCL2, IFITM1	61	274	16792	5.02333	0.999894	0.278703	21.6106
GOTERM_BP_DIRECT	GO:0071346~cellular response to interferon-gamma	3	0.0519301	0.0176666	CCL2, AIF1, HLA-DPA1	61	57	16792	14.4884	0.999943	0.285964	22.8939
GOTERM_BP_DIRECT	GO:0002381~immunoglobulin production involved in immunoglobulin mediated immune response	2	0.03462	0.0177405	HLA-DQB1, HLA-DRB5	61	5	16792	110.111	0.999945	0.278894	22.9785
GOTERM_BP_DIRECT	GO:0034382~chylomicron remnant clearance	2	0.03462	0.0212513	APOE, APOC1	61	6	16792	91.7596	0.999992	0.315945	26.8978
GOTERM_BP_DIRECT	GO:0070374~positive regulation of ERK1 and ERK2 cascade	4	0.0692401	0.0246807	GPR183, CCL2, GPNMB, CD74	61	175	16792	6.29208	0.999999	0.348163	30.5462
GOTERM_BP_DIRECT	GO:0002455~humoral immune response mediated by circulating immunoglobulin	2	0.03462	0.0247498	HLA-DQB1, HLA-DRB5	61	7	16792	78.6511	0.999999	0.34043	30.6179
GOTERM_BP_DIRECT	GO:0050729~positive regulation of inflammatory response	3	0.0519301	0.0280527	CCL2, S100A8, S100A12	61	73	16792	11.3128	1	0.367836	33.9675
GOTERM_BP_DIRECT	GO:0045576~mast cell activation	2	0.03462	0.0282359	CD48, S100A12	61	8	16792	68.8197	1	0.361386	34.1489
GOTERM_BP_DIRECT	GO:0022617~extracellular matrix disassembly	3	0.0519301	0.0302165	CTSS, SPP1, TIMP1	61	76	16792	10.8663	1	0.373154	36.0796
GOTERM_BP_DIRECT	GO:0010873~positive regulation of cholesterol esterification	2	0.03462	0.0317098	APOE, APOC1	61	9	16792	61.173	1	0.379516	37.5003
GOTERM_BP_DIRECT	GO:0002523~leukocyte migration involved in inflammatory response	2	0.03462	0.038621	CCL2, S100A8	61	11	16792	50.0507	1	0.43334	43.7008
GOTERM_BP_DIRECT	GO:0010447~response to acidic pH	2	0.03462	0.0420584	LGMN, CTSS	61	12	16792	45.8798	1	0.453249	46.5666
GOTERM_BP_DIRECT	GO:0036499~PERK-mediated unfolded protein response	2	0.03462	0.0420584	CCL2, CXCL8	61	12	16792	45.8798	1	0.453249	46.5666
GOTERM_BP_DIRECT	GO:0030595~leukocyte chemotaxis	2	0.03462	0.0420584	GPR183, CORO1A	61	12	16792	45.8798	1	0.453249	46.5666
GOTERM_BP_DIRECT	GO:0006957~complement activation, alternative pathway	2	0.03462	0.0454837	CFP, CFD	61	13	16792	42.3506	1	0.471516	49.2868
GOTERM_BP_DIRECT	GO:0006958~complement activation, classical pathway	3	0.0519301	0.0488309	C1QA, C1QB, C1QC	61	99	16792	8.34178	1	0.487851	51.8197
GOTERM_BP_DIRECT	GO:0043537~negative regulation of blood vessel endothelial cell migration	2	0.03462	0.0488969	APOE, RGCC	61	14	16792	39.3255	1	0.480098	51.8686
GOTERM_BP_DIRECT	GO:0033700~phospholipid efflux	2	0.03462	0.0488969	APOE, APOC1	61	14	16792	39.3255	1	0.480098	51.8686
GOTERM_BP_DIRECT	GO:0034375~high-density lipoprotein particle remodeling	2	0.03462	0.0522982	APOE, APOC1	61	15	16792	36.7038	1	0.495687	54.3191
GOTERM_BP_DIRECT	GO:0002576~platelet degranulation	3	0.0519301	0.0524041	SERPINA1, CFD, TIMP1	61	103	16792	8.01783	1	0.488492	54.3934
GOTERM_BP_DIRECT	GO:0008285~negative regulation of cell proliferation	5	0.0865501	0.0529286	WARS, IFITM1, RGCC, CXCL8, GPNMB	61	396	16792	3.47574	1	0.484304	54.7603
GOTERM_BP_DIRECT	GO:0090026~positive regulation of monocyte chemotaxis	2	0.03462	0.0556875	CCL2, AIF1	61	16	16792	34.4098	1	0.494696	56.6449
GOTERM_BP_DIRECT	GO:0009615~response to virus	3	0.0519301	0.0588739	IFITM1, IFITM2, IFITM3	61	110	16792	7.5076	1	0.507116	58.7305
GOTERM_BP_DIRECT	GO:0071276~cellular response to cadmium ion	2	0.03462	0.0590648	MT1H, MT1G	61	17	16792	32.3857	1	0.500955	58.8525
GOTERM_BP_DIRECT	GO:0071222~cellular response to lipopolysaccharide	3	0.0519301	0.0617276	LILRB2, CCL2, CXCL8	61	113	16792	7.30828	1	0.509616	60.5187
GOTERM_BP_DIRECT	GO:0071294~cellular response to zinc ion	2	0.03462	0.065784	MT1H, MT1G	61	19	16792	28.9767	1	0.525646	62.9365
GOTERM_BP_DIRECT	GO:0045926~negative regulation of growth	2	0.03462	0.065784	MT1H, MT1G	61	19	16792	28.9767	1	0.525646	62.9365
GOTERM_BP_DIRECT	GO:0090023~positive regulation of neutrophil chemotaxis	2	0.03462	0.0757743	CXCL8, CD74	61	22	16792	25.0253	1	0.571174	68.316
GOTERM_BP_DIRECT	GO:0032967~positive regulation of collagen biosynthetic process	2	0.03462	0.079081	CCL2, RGCC	61	23	16792	23.9373	1	0.580291	69.9298
GOTERM_BP_DIRECT	GO:0033344~cholesterol efflux	2	0.03462	0.0856596	APOE, APOC1	61	25	16792	22.0223	1	0.60384	72.9154
GOTERM_BP_DIRECT	GO:0001816~cytokine production	2	0.03462	0.0856596	LIPA, S100A8	61	25	16792	22.0223	1	0.60384	72.9154
GOTERM_BP_DIRECT	GO:0019433~triglyceride catabolic process	2	0.03462	0.0856596	APOE, FABP5	61	25	16792	22.0223	1	0.60384	72.9154
GOTERM_BP_DIRECT	GO:0008360~regulation of cell shape	3	0.0519301	0.0893609	CORO1A, LST1, CCL2	61	140	16792	5.89883	1	0.613241	74.4714
GOTERM_BP_DIRECT	GO:0002224~toll-like receptor signaling pathway	2	0.03462	0.0921919	LGMN, CTSS	61	27	16792	20.391	1	0.618523	75.6048
GOTERM_BP_DIRECT	GO:0002250~adaptive immune response	3	0.0519301	0.0981443	GPR183, LILRB2, CTSS	61	148	16792	5.57997	1	0.636098	77.8368
GOTERM_BP_DIRECT	GO:0048873~homeostasis of number of cells within a tissue	2	0.03462	0.0986784	CORO1A, LIPA	61	29	16792	18.9847	1	0.631691	78.0275
GOTERM_BP_DIRECT	GO:0001937~negative regulation of endothelial cell proliferation	2	0.03462	0.0986784	APOE, RGCC	61	29	16792	18.9847	1	0.631691	78.0275

## Sheet: MP_intMo
Category	Term	Count	%	PValue	Genes	List Total	Pop Hits	Pop Total	Fold Enrichment	Bonferroni	Benjamini	FDR
GOTERM_BP_DIRECT	GO:0006954~inflammatory response	25	0.108833	1.07654e-12	HMGB1, CCL3, S100A8, AIF1, CXCL3, CXCL2, FPR1, CXCL8, NFKB1, CCL4, CCRL2, FOS, TNFRSF1B, REL, CCL3L3, IL1B, THBS1, NFKBIZ, C5AR1, OLR1, LYZ, CCL4L2, NLRP3, S100A12, TNFAIP3	174	379	16792	6.36581	1.67624e-09	1.67624e-09	1.79685e-09
GOTERM_BP_DIRECT	GO:0030593~neutrophil chemotaxis	12	0.0522398	6.63169e-11	CCL3, C5AR1, S100A8, CXCL3, PDE4B, CCL3L3, CXCL8, IL1B, CCL4L2, JAML, CCL4, S100A12	174	66	16792	17.5465	1.03255e-07	5.16277e-08	1.10685e-07
GOTERM_BP_DIRECT	GO:0051092~positive regulation of NF-kappaB transcription factor activity	13	0.0565931	1.27044e-08	ICAM1, CFLAR, S100A8, NPM1, NFKBIA, IL1B, NFKB1, HSPA1A, HSPA1B, UBB, LRRFIP1, NLRP3, S100A12	174	133	16792	9.43289	1.97806e-05	6.59356e-06	2.1204e-05
GOTERM_BP_DIRECT	GO:0043066~negative regulation of apoptotic process	20	0.0870663	2.43351e-07	CFLAR, IER3, SOCS3, AIF1, BCL2A1, NFKBIA, PIM3, NFKB1, SOD2, PLAUR, PPIF, SERPINB9, CDKN1A, CD44, DUSP1, CFL1, NPM1, UBB, THBS1, GSTP1	174	455	16792	4.24201	0.000378825	9.47197e-05	0.000406159
GOTERM_BP_DIRECT	GO:0071294~cellular response to zinc ion	6	0.0261199	1.13319e-06	MT1M, MT2A, MT1E, MT1H, MT1X, MT1G	174	19	16792	30.4755	0.00176282	0.000352813	0.00189131
GOTERM_BP_DIRECT	GO:0045926~negative regulation of growth	6	0.0261199	1.13319e-06	MT1M, MT2A, MT1E, MT1H, MT1X, MT1G	174	19	16792	30.4755	0.00176282	0.000352813	0.00189131
GOTERM_BP_DIRECT	GO:0006955~immune response	18	0.0783597	1.7166e-06	GPR183, CCL3, C5AR1, AQP9, CXCL3, IFITM3, IL1RN, CXCL2, CXCL8, CCL4L2, CCL4, CFP, OSM, SERPINB9, TNFRSF1B, IL1B, THBS1, IFI6	174	421	16792	4.12614	0.00266919	0.00044536	0.00286503
GOTERM_BP_DIRECT	GO:0043154~negative regulation of cysteine-type endopeptidase activity involved in apoptotic process	8	0.0348265	6.87648e-06	GPX1, SERPINB9, HERPUD1, CD44, NR4A1, THBS1, KLF4, IFI6	174	69	16792	11.1891	0.0106496	0.00152836	0.0114764
GOTERM_BP_DIRECT	GO:0070098~chemokine-mediated signaling pathway	8	0.0348265	8.331e-06	CCRL2, CCL3, CXCL3, CCL3L3, CXCL2, CXCL8, CCL4L2, CCL4	174	71	16792	10.8739	0.0128876	0.00162011	0.0139038
GOTERM_BP_DIRECT	GO:0042542~response to hydrogen peroxide	7	0.0304732	1.34464e-05	GPX1, DUSP1, JUN, NR4A3, AREG, HBB, SOD2	174	51	16792	13.2459	0.0207186	0.00232355	0.0224402
GOTERM_BP_DIRECT	GO:0050728~negative regulation of inflammatory response	8	0.0348265	1.69468e-05	ZFP36, TNFRSF1B, APOE, SOCS3, NFKB1, NLRP3, TNFAIP3, KLF4	174	79	16792	9.77273	0.0260414	0.00263517	0.028281
GOTERM_BP_DIRECT	GO:0071356~cellular response to tumor necrosis factor	9	0.0391798	1.81075e-05	ZFP36, ZFP36L1, ICAM1, CCL3, CCL3L3, CXCL8, CCL4L2, THBS1, CCL4	174	110	16792	7.89592	0.0278	0.00255978	0.0302178
GOTERM_BP_DIRECT	GO:0071222~cellular response to lipopolysaccharide	9	0.0391798	2.20324e-05	ZFP36, ICAM1, TNFRSF1B, PDE4B, CXCL8, NFKB1, NLRP3, TNFAIP3, GSTP1	174	113	16792	7.6863	0.0337231	0.00285466	0.0367665
GOTERM_BP_DIRECT	GO:0006641~triglyceride metabolic process	6	0.0261199	2.76846e-05	GPX1, ACSL1, APOE, INSIG1, APOC1, GK	174	35	16792	16.5438	0.0421897	0.00331032	0.0461965
GOTERM_BP_DIRECT	GO:0006928~movement of cell or subcellular component	8	0.0348265	2.95718e-05	ACTB, ACTG1, TUBB, ARPC3, CXCL8, CCL4, ARHGDIB, PLAUR	174	86	16792	8.97728	0.045	0.00328345	0.0493448
GOTERM_BP_DIRECT	GO:0048661~positive regulation of smooth muscle cell proliferation	7	0.0304732	3.46242e-05	NAMPT, EREG, AIF1, JUN, HBEGF, NR4A3, THBS1	174	60	16792	11.259	0.0524834	0.00358761	0.0577732
GOTERM_BP_DIRECT	GO:0050900~leukocyte migration	9	0.0391798	3.83313e-05	ICAM1, C5AR1, ATP1B3, OLR1, CD44, PPIA, PDE4B, FPR1, JAML	174	122	16792	7.11928	0.0579369	0.00372324	0.0639569
GOTERM_BP_DIRECT	GO:0045429~positive regulation of nitric oxide biosynthetic process	6	0.0261199	7.68047e-05	ICAM1, AIF1, IL1B, HBB, KLF4, SOD2	174	43	16792	13.4659	0.112715	0.00701	0.128112
GOTERM_BP_DIRECT	GO:0006915~apoptotic process	18	0.0783597	8.03111e-05	CFLAR, IER3, SGK1, C5AR1, S100A8, NFKBIA, NR4A1, PIM3, NFKB1, GZMB, NLRP3, ZFP36L1, SERPINB9, MAP3K8, IL1B, TNFAIP3, PPP1R15A, PHLDA1	174	567	16792	3.06367	0.117547	0.00692312	0.133957
GOTERM_BP_DIRECT	GO:0070374~positive regulation of ERK1 and ERK2 cascade	10	0.0435332	8.46118e-05	ICAM1, HMGB1, GPR183, CCL3, C5AR1, CD44, JUN, CCL3L3, CCL4L2, CCL4	174	175	16792	5.51461	0.123437	0.00691002	0.141126
GOTERM_BP_DIRECT	GO:0000165~MAPK cascade	12	0.0522398	8.78016e-05	ZFP36, ZFP36L1, CCL3, EREG, PSME2, CALM3, IL1B, HBEGF, UBB, CSF2RA, CALM2, RBX1	174	262	16792	4.42011	0.12778	0.00681234	0.146443
GOTERM_BP_DIRECT	GO:0071347~cellular response to interleukin-1	7	0.0304732	9.02144e-05	ICAM1, CCL3, CCL3L3, CXCL8, NFKB1, CCL4L2, CCL4	174	71	16792	9.51465	0.13105	0.00666673	0.150464
GOTERM_BP_DIRECT	GO:0045944~positive regulation of transcription from RNA polymerase II promoter	24	0.10448	0.000188418	HMGB1, NAMPT, FOSL2, MAFB, NR4A2, CCNL1, NFKBIA, NR4A1, NFKB1, ZEB2, NR4A3, NLRP3, YBX1, OSM, FOS, PFN1, ATF3, REL, JUN, ETS2, IL1B, UBB, KDM6B, KLF4	174	981	16792	2.361	0.254273	0.0132476	0.314012
GOTERM_BP_DIRECT	GO:0044344~cellular response to fibroblast growth factor stimulus	5	0.0217666	0.000241896	ZFP36, ZFP36L1, CD44, CXCL8, NR4A1	174	30	16792	16.0843	0.313862	0.0162439	0.402966
GOTERM_BP_DIRECT	GO:0006935~chemotaxis	8	0.0348265	0.000270408	CCRL2, CCL3, C5AR1, CXCL2, FPR1, CXCL8, CMTM6, PLAUR	174	122	16792	6.32825	0.343664	0.0173921	0.450364
GOTERM_BP_DIRECT	GO:0071346~cellular response to interferon-gamma	6	0.0261199	0.000297435	CCL3, AIF1, CCL3L3, CCL4L2, GAPDH, CCL4	174	57	16792	10.1585	0.370718	0.0183564	0.495271
GOTERM_BP_DIRECT	GO:0035994~response to muscle stretch	4	0.0174133	0.000545268	FOS, JUN, NFKBIA, NFKB1	174	16	16792	24.1264	0.572249	0.0321344	0.906187
GOTERM_BP_DIRECT	GO:0060326~cell chemotaxis	6	0.0261199	0.00054914	CCL3, C5AR1, CXCL2, FPR1, HBEGF, CCL4L2	174	65	16792	8.90822	0.574822	0.0311794	0.912594
GOTERM_BP_DIRECT	GO:0071276~cellular response to cadmium ion	4	0.0174133	0.000657114	MT1E, MT1H, MT1X, MT1G	174	17	16792	22.7072	0.640652	0.0358923	1.09111
GOTERM_BP_DIRECT	GO:0000302~response to reactive oxygen species	5	0.0217666	0.000675489	GPX1, APOE, PRDX1, GSTP1, SOD2	174	39	16792	12.3725	0.650793	0.0356288	1.12146
GOTERM_BP_DIRECT	GO:0051412~response to corticosterone	4	0.0174133	0.000782588	FOS, CDKN1A, CALM3, CALM2	174	18	16792	21.4457	0.704464	0.0398178	1.29817
GOTERM_BP_DIRECT	GO:0031668~cellular response to extracellular stimulus	4	0.0174133	0.000782588	FOS, CDKN1A, AIF1, NR4A2	174	18	16792	21.4457	0.704464	0.0398178	1.29817
GOTERM_BP_DIRECT	GO:0070527~platelet aggregation	5	0.0217666	0.000818483	ACTB, ACTG1, PLEK, MYL12A, HBB	174	41	16792	11.769	0.720541	0.0402916	1.35734
GOTERM_BP_DIRECT	GO:0002548~monocyte chemotaxis	5	0.0217666	0.000897435	CCL3, CCL3L3, CCL4L2, CCL4, S100A12	174	42	16792	11.4888	0.752893	0.042745	1.48735
GOTERM_BP_DIRECT	GO:0050729~positive regulation of inflammatory response	6	0.0261199	0.000934697	CCL3, S100A8, CCL3L3, CCL4L2, CCL4, S100A12	174	73	16792	7.93198	0.766834	0.0431621	1.54865
GOTERM_BP_DIRECT	GO:0006123~mitochondrial electron transport, cytochrome c to oxygen	4	0.0174133	0.0010769	NDUFA4, COX7C, COX5B, COX6C	174	20	16792	19.3011	0.813185	0.0481446	1.78227
GOTERM_BP_DIRECT	GO:0090023~positive regulation of neutrophil chemotaxis	4	0.0174133	0.00143293	C5AR1, CXCL3, CXCL2, CXCL8	174	22	16792	17.5465	0.892758	0.0617984	2.3649
GOTERM_BP_DIRECT	GO:0071376~cellular response to corticotropin-releasing hormone stimulus	3	0.0130599	0.00154052	NR4A2, NR4A1, NR4A3	174	6	16792	48.2529	0.909321	0.0645042	2.54033
GOTERM_BP_DIRECT	GO:0014070~response to organic cyclic compound	5	0.0217666	0.00160643	ICAM1, NAMPT, CD83, ACSL1, BTG2	174	49	16792	9.84753	0.918179	0.0654169	2.64766
GOTERM_BP_DIRECT	GO:0001836~release of cytochrome c from mitochondria	4	0.0174133	0.00163546	JUN, BCL2A1, IFI6, SOD2	174	23	16792	16.7836	0.921801	0.0648663	2.6949
GOTERM_BP_DIRECT	GO:1901841~regulation of high voltage-gated calcium channel activity	3	0.0130599	0.00214213	PDE4B, CALM3, CALM2	174	7	16792	41.3596	0.964523	0.0820496	3.51582
GOTERM_BP_DIRECT	GO:0043524~negative regulation of neuron apoptotic process	7	0.0304732	0.00246363	C5AR1, BTG2, APOE, JUN, NR4A2, NR4A3, SOD2	174	132	16792	5.11773	0.978519	0.0915496	4.03335
GOTERM_BP_DIRECT	GO:0038095~Fc-epsilon receptor signaling pathway	8	0.0348265	0.00248478	FOS, PSME2, JUN, CALM3, NFKBIA, NFKB1, UBB, CALM2	174	178	16792	4.33734	0.979217	0.0901528	4.06731
GOTERM_BP_DIRECT	GO:0008285~negative regulation of cell proliferation	12	0.0522398	0.00272354	OSM, CDKN1A, BTG2, EREG, JUN, CCL3L3, NPM1, S100A11, CXCL8, IL1B, KLF4, SOD2	174	396	16792	2.92442	0.985683	0.0961601	4.44982
GOTERM_BP_DIRECT	GO:0043388~positive regulation of DNA binding	4	0.0174133	0.0029133	HMGB1, CALM3, CALM2, PLAUR	174	28	16792	13.7865	0.989355	0.100254	4.75283
GOTERM_BP_DIRECT	GO:1902600~hydrogen ion transmembrane transport	5	0.0217666	0.0035962	NDUFA4, UQCR10, COX7C, UQCRQ, COX6C	174	61	16792	7.91031	0.996337	0.119694	5.83577
GOTERM_BP_DIRECT	GO:0002237~response to molecule of bacterial origin	3	0.0130599	0.00362274	CXCL2, CXCL8, TNFAIP3	174	9	16792	32.1686	0.996485	0.11801	5.87763
GOTERM_BP_DIRECT	GO:0045647~negative regulation of erythrocyte differentiation	3	0.0130599	0.00362274	ZFP36, ZFP36L1, MAFB	174	9	16792	32.1686	0.996485	0.11801	5.87763
GOTERM_BP_DIRECT	GO:0001975~response to amphetamine	4	0.0174133	0.00390807	ICAM1, NR4A2, CALM3, CALM2	174	31	16792	12.4524	0.99775	0.124131	6.32648
GOTERM_BP_DIRECT	GO:0043488~regulation of mRNA stability	6	0.0261199	0.00425581	ZFP36, ZFP36L1, PSME2, HSPA1A, HSPA1B, UBB	174	103	16792	5.62169	0.998694	0.131759	6.87079
GOTERM_BP_DIRECT	GO:0002576~platelet degranulation	6	0.0261199	0.00425581	PLEK, CALM3, TMSB4X, THBS1, APLP2, CALM2	174	103	16792	5.62169	0.998694	0.131759	6.87079
GOTERM_BP_DIRECT	GO:0051384~response to glucocorticoid	5	0.0217666	0.00451976	HMGB1, DUSP1, AIF1, IL1RN, AREG	174	65	16792	7.42352	0.999135	0.136656	7.28197
GOTERM_BP_DIRECT	GO:1902042~negative regulation of extrinsic apoptotic signaling pathway via death domain receptors	4	0.0174133	0.00467278	ICAM1, CFLAR, GPX1, TNFAIP3	174	33	16792	11.6977	0.999319	0.138283	7.51955
GOTERM_BP_DIRECT	GO:0071364~cellular response to epidermal growth factor stimulus	4	0.0174133	0.00467278	ZFP36, ZFP36L1, IQGAP1, GSTP1	174	33	16792	11.6977	0.999319	0.138283	7.51955
GOTERM_BP_DIRECT	GO:0010941~regulation of cell death	3	0.0130599	0.00546029	JUN, HSPA1A, HSPA1B	174	11	16792	26.3197	0.999802	0.156756	8.73325
GOTERM_BP_DIRECT	GO:0035690~cellular response to drug	5	0.0217666	0.00559104	PDE4B, MT2A, IL1B, RNF149, CCL4	174	69	16792	6.99317	0.999838	0.157322	8.93331
GOTERM_BP_DIRECT	GO:0043407~negative regulation of MAP kinase activity	4	0.0174133	0.00597881	DUSP1, APOE, IL1B, GSTP1	174	36	16792	10.7229	0.999912	0.164359	9.52419
GOTERM_BP_DIRECT	GO:2001240~negative regulation of extrinsic apoptotic signaling pathway in absence of ligand	4	0.0174133	0.00645772	IL1B, HSPA1A, HSPA1B, IFI6	174	37	16792	10.4331	0.999958	0.17331	10.249
GOTERM_BP_DIRECT	GO:0034605~cellular response to heat	4	0.0174133	0.00645772	CDKN1A, HSPA1A, HSPA1B, THBS1	174	37	16792	10.4331	0.999958	0.17331	10.249
GOTERM_BP_DIRECT	GO:0034329~cell junction assembly	3	0.0130599	0.00650819	ACTB, ACTG1, VMP1	174	12	16792	24.1264	0.999962	0.171606	10.325
GOTERM_BP_DIRECT	GO:0036499~PERK-mediated unfolded protein response	3	0.0130599	0.00650819	HERPUD1, ATF3, CXCL8	174	12	16792	24.1264	0.999962	0.171606	10.325
GOTERM_BP_DIRECT	GO:0019068~virion assembly	3	0.0130599	0.00650819	APOE, PPIA, UBB	174	12	16792	24.1264	0.999962	0.171606	10.325
GOTERM_BP_DIRECT	GO:0045444~fat cell differentiation	5	0.0217666	0.00681982	GPX1, NR4A2, NR4A1, NR4A3, KLF4	174	73	16792	6.60998	0.999976	0.176115	10.7934
GOTERM_BP_DIRECT	GO:0032496~response to lipopolysaccharide	7	0.0304732	0.00708951	FOS, C5AR1, S100A8, CXCL3, JUN, CXCL2, SOD2	174	164	16792	4.11915	0.999985	0.179479	11.1968
GOTERM_BP_DIRECT	GO:0000122~negative regulation of transcription from RNA polymerase II promoter	16	0.069653	0.0076065	ZFP36, HMGB1, NR4A2, NFKB1, ZEB2, NR4A3, MXD1, YBX1, IFI27, ATF3, BTG2, REL, ETS2, BHLHE40, UBB, KLF4	174	720	16792	2.14457	0.999993	0.188257	11.9654
GOTERM_BP_DIRECT	GO:0043922~negative regulation by host of viral transcription	3	0.0130599	0.0076397	CCL3, JUN, CCL4	174	13	16792	22.2706	0.999993	0.186064	12.0145
GOTERM_BP_DIRECT	GO:0032516~positive regulation of phosphoprotein phosphatase activity	3	0.0130599	0.0076397	CALM3, PPP1R15A, CALM2	174	13	16792	22.2706	0.999993	0.186064	12.0145
GOTERM_BP_DIRECT	GO:0001895~retina homeostasis	4	0.0174133	0.00802879	ACTB, ACTG1, LYZ, PRDX1	174	40	16792	9.65057	0.999996	0.191629	12.5885
GOTERM_BP_DIRECT	GO:0031397~negative regulation of protein ubiquitination	4	0.0174133	0.00859803	ISG15, HSPA1A, HSPA1B, TNFAIP3	174	41	16792	9.41519	0.999999	0.200752	13.422
GOTERM_BP_DIRECT	GO:0043409~negative regulation of MAPK cascade	3	0.0130599	0.00885301	DUSP1, RNF149, GSTP1	174	14	16792	20.6798	0.999999	0.20306	13.7929
GOTERM_BP_DIRECT	GO:0043537~negative regulation of blood vessel endothelial cell migration	3	0.0130599	0.00885301	HMGB1, APOE, THBS1	174	14	16792	20.6798	0.999999	0.20306	13.7929
GOTERM_BP_DIRECT	GO:0045740~positive regulation of DNA replication	4	0.0174133	0.00919038	EREG, JUN, NPM1, AREG	174	42	16792	9.19102	0.999999	0.206946	14.2813
GOTERM_BP_DIRECT	GO:0046718~viral entry into host cell	5	0.0217666	0.00937645	ICAM1, CD55, VAMP8, HSPA1A, HSPA1B	174	80	16792	6.03161	1	0.207708	14.5496
GOTERM_BP_DIRECT	GO:0051044~positive regulation of membrane protein ectodomain proteolysis	3	0.0130599	0.0101463	TNFRSF1B, APOE, IL1B	174	15	16792	19.3011	1	0.21972	15.6513
GOTERM_BP_DIRECT	GO:0006094~gluconeogenesis	4	0.0174133	0.0104452	TPI1, ATF3, GAPDH, ENO1	174	44	16792	8.77325	1	0.222381	16.0753
GOTERM_BP_DIRECT	GO:0043434~response to peptide hormone	4	0.0174133	0.0104452	CD55, BTG2, EREG, AREG	174	44	16792	8.77325	1	0.222381	16.0753
GOTERM_BP_DIRECT	GO:0032870~cellular response to hormone stimulus	4	0.0174133	0.011108	FOS, DUSP1, AIF1, JUN	174	45	16792	8.57829	1	0.231652	17.0085
GOTERM_BP_DIRECT	GO:0071363~cellular response to growth factor stimulus	4	0.0174133	0.011108	PFN1, TNFRSF1B, THBS1, KLF4	174	45	16792	8.57829	1	0.231652	17.0085
GOTERM_BP_DIRECT	GO:0061136~regulation of proteasomal protein catabolic process	3	0.0130599	0.0115179	GPX1, PSME2, UBB	174	16	16792	18.0948	1	0.236022	17.5809
GOTERM_BP_DIRECT	GO:0031396~regulation of protein ubiquitination	3	0.0130599	0.0115179	HERPUD1, HSPA1A, HSPA1B	174	16	16792	18.0948	1	0.236022	17.5809
GOTERM_BP_DIRECT	GO:0009636~response to toxic substance	5	0.0217666	0.0115399	FOS, CDKN1A, CCL3, CCL4, GSTP1	174	85	16792	5.67681	1	0.233381	17.6115
GOTERM_BP_DIRECT	GO:0051591~response to cAMP	4	0.0174133	0.0117945	FOS, DUSP1, JUN, AREG	174	46	16792	8.3918	1	0.234884	17.965
GOTERM_BP_DIRECT	GO:0048013~ephrin receptor signaling pathway	5	0.0217666	0.0120078	ACTB, ACTG1, ARPC3, AP2S1, MYL12A	174	86	16792	5.6108	1	0.235631	18.2601
GOTERM_BP_DIRECT	GO:0031100~organ regeneration	4	0.0174133	0.012505	CDKN1A, C5AR1, NR4A3, GSTP1	174	47	16792	8.21326	1	0.241155	18.9439
GOTERM_BP_DIRECT	GO:0045860~positive regulation of protein kinase activity	4	0.0174133	0.012505	PTPRC, CDKN1A, EREG, IQGAP1	174	47	16792	8.21326	1	0.241155	18.9439
GOTERM_BP_DIRECT	GO:0051781~positive regulation of cell division	4	0.0174133	0.012505	OSM, EREG, IL1B, YBX1	174	47	16792	8.21326	1	0.241155	18.9439
GOTERM_BP_DIRECT	GO:0042127~regulation of cell proliferation	7	0.0304732	0.0125154	SGK1, TNFRSF1B, CXCL3, JUN, CXCL2, S100A11, NFKBIA	174	185	16792	3.65157	1	0.238416	18.9582
GOTERM_BP_DIRECT	GO:0050821~protein stabilization	6	0.0261199	0.0133645	PFN1, CDKN1A, ATP1B3, HSPA1A, HSPA1B, GAPDH	174	136	16792	4.25761	1	0.249465	20.1133
GOTERM_BP_DIRECT	GO:0000086~G2/M transition of mitotic cell cycle	6	0.0261199	0.0137584	TUBB, CDKN1A, CALM3, UBB, CALM2, PHLDA1	174	137	16792	4.22653	1	0.252853	20.644
GOTERM_BP_DIRECT	GO:0010629~negative regulation of gene expression	6	0.0261199	0.0137584	CDKN1A, CCL3, REL, AIF1, NFKB1, KLF4	174	137	16792	4.22653	1	0.252853	20.644
GOTERM_BP_DIRECT	GO:0035914~skeletal muscle cell differentiation	4	0.0174133	0.0139982	FOS, ATF3, BTG2, NR4A1	174	49	16792	7.87802	1	0.253721	20.9654
GOTERM_BP_DIRECT	GO:0021762~substantia nigra development	4	0.0174133	0.0139982	ACTB, CALM3, BASP1, CALM2	174	49	16792	7.87802	1	0.253721	20.9654
GOTERM_BP_DIRECT	GO:0043547~positive regulation of GTPase activity	13	0.0565931	0.014207	ICAM1, CCL3, EREG, JUN, CCL3L3, CALM3, HBEGF, CCL4L2, CCL4, CSF2RA, IQGAP1, CALM2, ARHGDIB	174	565	16792	2.22049	1	0.254086	21.2444
GOTERM_BP_DIRECT	GO:0042267~natural killer cell mediated cytotoxicity	3	0.0130599	0.0144889	TUBB, GZMB, PRDX1	174	18	16792	16.0843	1	0.255558	21.6194
GOTERM_BP_DIRECT	GO:0019722~calcium-mediated signaling	4	0.0174133	0.0155884	CCL3, CALM3, CXCL8, CALM2	174	51	16792	7.56908	1	0.269203	23.0662
GOTERM_BP_DIRECT	GO:0071277~cellular response to calcium ion	4	0.0174133	0.0155884	PPIF, FOS, JUN, IQGAP1	174	51	16792	7.56908	1	0.269203	23.0662
GOTERM_BP_DIRECT	GO:0007263~nitric oxide mediated signal transduction	3	0.0130599	0.016085	APOE, FPR1, MT1X	174	19	16792	15.2377	1	0.273557	23.7114
GOTERM_BP_DIRECT	GO:1902236~negative regulation of endoplasmic reticulum stress-induced intrinsic apoptotic signaling pathway	3	0.0130599	0.016085	HERPUD1, HSPA1A, HSPA1B	174	19	16792	15.2377	1	0.273557	23.7114
GOTERM_BP_DIRECT	GO:0034097~response to cytokine	4	0.0174133	0.0164201	FOS, IFI27, REL, JUN	174	52	16792	7.42352	1	0.275468	24.1439
GOTERM_BP_DIRECT	GO:0071385~cellular response to glucocorticoid stimulus	3	0.0130599	0.0177526	ZFP36, ZFP36L1, GSTP1	174	20	16792	14.4759	1	0.29129	25.8409
GOTERM_BP_DIRECT	GO:0050850~positive regulation of calcium-mediated signaling	3	0.0130599	0.0177526	CCL3, HINT1, CCL4	174	20	16792	14.4759	1	0.29129	25.8409
GOTERM_BP_DIRECT	GO:0042744~hydrogen peroxide catabolic process	3	0.0130599	0.0177526	GPX1, HBB, PRDX1	174	20	16792	14.4759	1	0.29129	25.8409
GOTERM_BP_DIRECT	GO:0048146~positive regulation of fibroblast proliferation	4	0.0174133	0.018157	CDKN1A, FOSL2, EREG, JUN	174	54	16792	7.14857	1	0.293851	26.3489
GOTERM_BP_DIRECT	GO:0050852~T cell receptor signaling pathway	6	0.0261199	0.0186159	PTPRC, PSME2, PDE4B, NFKBIA, NFKB1, UBB	174	148	16792	3.9124	1	0.297077	26.9213
GOTERM_BP_DIRECT	GO:0051403~stress-activated MAPK cascade	3	0.0130599	0.01949	MAP3K8, NFKB1, UBB	174	21	16792	13.7865	1	0.305684	28.0002
GOTERM_BP_DIRECT	GO:0007173~epidermal growth factor receptor signaling pathway	4	0.0174133	0.0199922	EREG, HBEGF, AREG, IQGAP1	174	56	16792	6.89327	1	0.309211	28.6132
GOTERM_BP_DIRECT	GO:0031086~nuclear-transcribed mRNA catabolic process, deadenylation-independent decay	2	0.00870663	0.0204995	ZFP36, ZFP36L1	174	2	16792	96.5057	1	0.312706	29.2274
GOTERM_BP_DIRECT	GO:1904722~positive regulation of mRNA endonucleolytic cleavage involved in unfolded protein response	2	0.00870663	0.0204995	HSPA1A, HSPA1B	174	2	16792	96.5057	1	0.312706	29.2274
GOTERM_BP_DIRECT	GO:0036018~cellular response to erythropoietin	2	0.00870663	0.0204995	MT2A, MT1X	174	2	16792	96.5057	1	0.312706	29.2274
GOTERM_BP_DIRECT	GO:1902380~positive regulation of endoribonuclease activity	2	0.00870663	0.0204995	HSPA1A, HSPA1B	174	2	16792	96.5057	1	0.312706	29.2274
GOTERM_BP_DIRECT	GO:1904582~positive regulation of intracellular mRNA localization	2	0.00870663	0.0204995	ZFP36, ZFP36L1	174	2	16792	96.5057	1	0.312706	29.2274
GOTERM_BP_DIRECT	GO:1902172~regulation of keratinocyte apoptotic process	2	0.00870663	0.0204995	ZFP36, ZFP36L1	174	2	16792	96.5057	1	0.312706	29.2274
GOTERM_BP_DIRECT	GO:0070301~cellular response to hydrogen peroxide	4	0.0174133	0.0209468	PPIF, TNFAIP3, KLF4, KDM6B	174	57	16792	6.77233	1	0.315356	29.7649
GOTERM_BP_DIRECT	GO:2001243~negative regulation of intrinsic apoptotic signaling pathway	3	0.0130599	0.0212957	PPIF, HERPUD1, PLAUR	174	22	16792	13.1599	1	0.316726	30.1815
GOTERM_BP_DIRECT	GO:0051000~positive regulation of nitric-oxide synthase activity	3	0.0130599	0.0212957	APOE, CALM3, CALM2	174	22	16792	13.1599	1	0.316726	30.1815
GOTERM_BP_DIRECT	GO:0050718~positive regulation of interleukin-1 beta secretion	3	0.0130599	0.0212957	HMGB1, CCL3, NLRP3	174	22	16792	13.1599	1	0.316726	30.1815
GOTERM_BP_DIRECT	GO:0070373~negative regulation of ERK1 and ERK2 cascade	4	0.0174133	0.021926	ATF3, DUSP1, KLF4, GSTP1	174	58	16792	6.65557	1	0.321486	30.9282
GOTERM_BP_DIRECT	GO:0051592~response to calcium ion	4	0.0174133	0.021926	DUSP1, CALM3, THBS1, CALM2	174	58	16792	6.65557	1	0.321486	30.9282
GOTERM_BP_DIRECT	GO:0000187~activation of MAPK activity	5	0.0217666	0.0247479	C5AR1, FPR1, IL1B, UBB, THBS1	174	107	16792	4.50961	1	0.351781	34.1801
GOTERM_BP_DIRECT	GO:0051602~response to electrical stimulus	3	0.0130599	0.0251057	BTG2, AIF1, SOD2	174	24	16792	12.0632	1	0.352761	34.5819
GOTERM_BP_DIRECT	GO:0006977~DNA damage response, signal transduction by p53 class mediator resulting in cell cycle arrest	4	0.0174133	0.0260895	CDKN1A, BTG2, NPM1, UBB	174	62	16792	6.22618	1	0.360711	35.6751
GOTERM_BP_DIRECT	GO:0051090~regulation of sequence-specific DNA binding transcription factor activity	3	0.0130599	0.0271069	FOS, SGK1, JUN	174	25	16792	11.5807	1	0.368771	36.7874
GOTERM_BP_DIRECT	GO:0042327~positive regulation of phosphorylation	3	0.0130599	0.0271069	EREG, AREG, THBS1	174	25	16792	11.5807	1	0.368771	36.7874
GOTERM_BP_DIRECT	GO:0034599~cellular response to oxidative stress	4	0.0174133	0.028319	GPX1, NR4A2, HSPA1A, HSPA1B	174	64	16792	6.03161	1	0.378638	38.0892
GOTERM_BP_DIRECT	GO:0060337~type I interferon signaling pathway	4	0.0174133	0.028319	IFI27, ISG15, IFITM3, IFI6	174	64	16792	6.03161	1	0.378638	38.0892
GOTERM_BP_DIRECT	GO:0061621~canonical glycolysis	3	0.0130599	0.0291702	TPI1, GAPDH, ENO1	174	26	16792	11.1353	1	0.384423	38.9881
GOTERM_BP_DIRECT	GO:0050999~regulation of nitric-oxide synthase activity	3	0.0130599	0.0291702	CALM3, IL1B, CALM2	174	26	16792	11.1353	1	0.384423	38.9881
GOTERM_BP_DIRECT	GO:0032757~positive regulation of interleukin-8 production	3	0.0130599	0.0291702	IL1B, HSPA1A, HSPA1B	174	26	16792	11.1353	1	0.384423	38.9881
GOTERM_BP_DIRECT	GO:0070434~positive regulation of nucleotide-binding oligomerization domain containing 2 signaling pathway	2	0.00870663	0.030592	HSPA1A, HSPA1B	174	3	16792	64.3372	1	0.395838	40.4625
GOTERM_BP_DIRECT	GO:1900625~positive regulation of monocyte aggregation	2	0.00870663	0.030592	CD44, NR4A3	174	3	16792	64.3372	1	0.395838	40.4625
GOTERM_BP_DIRECT	GO:0034447~very-low-density lipoprotein particle clearance	2	0.00870663	0.030592	APOE, APOC1	174	3	16792	64.3372	1	0.395838	40.4625
GOTERM_BP_DIRECT	GO:0050779~RNA destabilization	2	0.00870663	0.030592	ZFP36, TNFRSF1B	174	3	16792	64.3372	1	0.395838	40.4625
GOTERM_BP_DIRECT	GO:0070487~monocyte aggregation	2	0.00870663	0.030592	CD44, IL1B	174	3	16792	64.3372	1	0.395838	40.4625
GOTERM_BP_DIRECT	GO:0030801~positive regulation of cyclic nucleotide metabolic process	2	0.00870663	0.030592	CALM3, CALM2	174	3	16792	64.3372	1	0.395838	40.4625
GOTERM_BP_DIRECT	GO:0038061~NIK/NF-kappaB signaling	4	0.0174133	0.0306467	REL, PSME2, NFKB1, UBB	174	66	16792	5.84883	1	0.39324	40.5185
GOTERM_BP_DIRECT	GO:0048247~lymphocyte chemotaxis	3	0.0130599	0.0334773	CCL3, CCL3L3, CCL4L2	174	28	16792	10.3399	1	0.417826	43.352
GOTERM_BP_DIRECT	GO:0045087~innate immune response	10	0.0435332	0.0343087	HMGB1, APOBEC3A, CD55, S100A8, REL, LILRA5, NFKB1, UBB, NLRP3, S100A12	174	430	16792	2.24432	1	0.422505	44.1598
GOTERM_BP_DIRECT	GO:0098869~cellular oxidant detoxification	4	0.0174133	0.0355945	GPX1, APOE, HBB, GSTP1	174	70	16792	5.51461	1	0.431248	45.3879
GOTERM_BP_DIRECT	GO:0048662~negative regulation of smooth muscle cell proliferation	3	0.0130599	0.0357182	AIF1, TNFAIP3, KLF4	174	29	16792	9.98335	1	0.429191	45.5046
GOTERM_BP_DIRECT	GO:0046627~negative regulation of insulin receptor signaling pathway	3	0.0130599	0.0357182	PTPRE, SOCS3, IL1B	174	29	16792	9.98335	1	0.429191	45.5046
GOTERM_BP_DIRECT	GO:0032088~negative regulation of NF-kappaB transcription factor activity	4	0.0174133	0.036892	NFKBIA, NLRP3, TNFAIP3, KLF4	174	71	16792	5.43694	1	0.436617	46.6013
GOTERM_BP_DIRECT	GO:0030449~regulation of complement activation	3	0.0130599	0.0380154	CFP, CD55, C5AR1	174	30	16792	9.65057	1	0.443378	47.6315
GOTERM_BP_DIRECT	GO:0032480~negative regulation of type I interferon production	3	0.0130599	0.0380154	ISG15, UBB, TNFAIP3	174	30	16792	9.65057	1	0.443378	47.6315
GOTERM_BP_DIRECT	GO:0042493~response to drug	8	0.0348265	0.0382102	ICAM1, SRP14, FOS, CDKN1A, ACSL1, JUN, THBS1, SOD2	174	304	16792	2.53962	1	0.441928	47.8082
GOTERM_BP_DIRECT	GO:0010332~response to gamma radiation	3	0.0130599	0.0403677	GPX1, PTPRC, SOD2	174	31	16792	9.33927	1	0.457199	49.7282
GOTERM_BP_DIRECT	GO:0070370~cellular heat acclimation	2	0.00870663	0.0405812	HSPA1A, HSPA1B	174	4	16792	48.2529	1	0.455842	49.9145
GOTERM_BP_DIRECT	GO:0042345~regulation of NF-kappaB import into nucleus	2	0.00870663	0.0405812	NFKBIA, PRDX1	174	4	16792	48.2529	1	0.455842	49.9145
GOTERM_BP_DIRECT	GO:0043308~eosinophil degranulation	2	0.00870663	0.0405812	CCL3, VAMP8	174	4	16792	48.2529	1	0.455842	49.9145
GOTERM_BP_DIRECT	GO:0071672~negative regulation of smooth muscle cell chemotaxis	2	0.00870663	0.0405812	AIF1, GSTP1	174	4	16792	48.2529	1	0.455842	49.9145
GOTERM_BP_DIRECT	GO:0032375~negative regulation of cholesterol transport	2	0.00870663	0.0405812	APOC1, NFKB1	174	4	16792	48.2529	1	0.455842	49.9145
GOTERM_BP_DIRECT	GO:0045833~negative regulation of lipid metabolic process	2	0.00870663	0.0405812	APOC1, IL1B	174	4	16792	48.2529	1	0.455842	49.9145
GOTERM_BP_DIRECT	GO:0034976~response to endoplasmic reticulum stress	4	0.0174133	0.0423212	HERPUD1, CXCL8, THBS1, PPP1R15A	174	75	16792	5.14697	1	0.467005	51.4092
GOTERM_BP_DIRECT	GO:0031663~lipopolysaccharide-mediated signaling pathway	3	0.0130599	0.0427735	CCL3, NFKBIA, IL1B	174	32	16792	9.04741	1	0.46753	51.7908
GOTERM_BP_DIRECT	GO:0007186~G-protein coupled receptor signaling pathway	16	0.069653	0.044928	GPR183, CCL3, CXCL3, CXCL2, FPR1, CXCL8, CCL4L2, CCL4, APLP2, CCRL2, APOE, CCL3L3, FCN1, CALM3, AREG, CALM2	174	899	16792	1.71757	1	0.481406	53.5703
GOTERM_BP_DIRECT	GO:0043491~protein kinase B signaling	3	0.0130599	0.0452316	ZFP36L1, CCL3, IL1B	174	33	16792	8.77325	1	0.480643	53.816
GOTERM_BP_DIRECT	GO:0006096~glycolytic process	3	0.0130599	0.0477407	TPI1, GAPDH, ENO1	174	34	16792	8.51521	1	0.4965	55.8004
GOTERM_BP_DIRECT	GO:0071902~positive regulation of protein serine/threonine kinase activity	3	0.0130599	0.0502994	ACSL1, CALM3, CALM2	174	35	16792	8.27192	1	0.512005	57.7414
GOTERM_BP_DIRECT	GO:1990441~negative regulation of transcription from RNA polymerase II promoter in response to endoplasmic reticulum stress	2	0.00870663	0.050468	JUN, PPP1R15A	174	5	16792	38.6023	1	0.510097	57.8664
GOTERM_BP_DIRECT	GO:0051343~positive regulation of cyclic-nucleotide phosphodiesterase activity	2	0.00870663	0.050468	CALM3, CALM2	174	5	16792	38.6023	1	0.510097	57.8664
GOTERM_BP_DIRECT	GO:0032611~interleukin-1 beta production	2	0.00870663	0.050468	IL1B, NLRP3	174	5	16792	38.6023	1	0.510097	57.8664
GOTERM_BP_DIRECT	GO:0033591~response to L-ascorbic acid	2	0.00870663	0.050468	GSTP1, SOD2	174	5	16792	38.6023	1	0.510097	57.8664
GOTERM_BP_DIRECT	GO:0043085~positive regulation of catalytic activity	4	0.0174133	0.0511707	CFLAR, NPM1, APOC1, NR4A2	174	81	16792	4.76572	1	0.51198	58.3838
GOTERM_BP_DIRECT	GO:0008543~fibroblast growth factor receptor signaling pathway	4	0.0174133	0.0527262	POLR2L, UBB, HNRNPA1, IQGAP1	174	82	16792	4.7076	1	0.519715	59.508
GOTERM_BP_DIRECT	GO:0009409~response to cold	3	0.0130599	0.0529065	ATP2B1, FOS, SOD2	174	36	16792	8.04215	1	0.517902	59.6364
GOTERM_BP_DIRECT	GO:0051897~positive regulation of protein kinase B signaling	4	0.0174133	0.0559053	GPX1, CCL3, HBEGF, THBS1	174	84	16792	4.59551	1	0.534934	61.7173
GOTERM_BP_DIRECT	GO:2001237~negative regulation of extrinsic apoptotic signaling pathway	3	0.0130599	0.0582608	CFLAR, THBS1, GSTP1	174	38	16792	7.61887	1	0.547085	63.2807
GOTERM_BP_DIRECT	GO:0038128~ERBB2 signaling pathway	3	0.0130599	0.0582608	EREG, HBEGF, UBB	174	38	16792	7.61887	1	0.547085	63.2807
GOTERM_BP_DIRECT	GO:0030522~intracellular receptor signaling pathway	3	0.0130599	0.0582608	NR4A2, NR4A1, NR4A3	174	38	16792	7.61887	1	0.547085	63.2807
GOTERM_BP_DIRECT	GO:0044794~positive regulation by host of viral process	2	0.00870663	0.0602535	APOE, CFL1	174	6	16792	32.1686	1	0.556523	64.5562
GOTERM_BP_DIRECT	GO:0034382~chylomicron remnant clearance	2	0.00870663	0.0602535	APOE, APOC1	174	6	16792	32.1686	1	0.556523	64.5562
GOTERM_BP_DIRECT	GO:1903265~positive regulation of tumor necrosis factor-mediated signaling pathway	2	0.00870663	0.0602535	HSPA1A, HSPA1B	174	6	16792	32.1686	1	0.556523	64.5562
GOTERM_BP_DIRECT	GO:0019563~glycerol catabolic process	2	0.00870663	0.0602535	TPI1, GK	174	6	16792	32.1686	1	0.556523	64.5562
GOTERM_BP_DIRECT	GO:0030890~positive regulation of B cell proliferation	3	0.0130599	0.0610056	PTPRC, GPR183, CDKN1A	174	39	16792	7.42352	1	0.558122	65.0267
GOTERM_BP_DIRECT	GO:0098609~cell-cell adhesion	7	0.0304732	0.0617999	PFN1, S100A11, HSPA1A, LRRFIP1, PRDX1, IQGAP1, ENO1	174	271	16792	2.49277	1	0.559947	65.5172
GOTERM_BP_DIRECT	GO:0045071~negative regulation of viral genome replication	3	0.0130599	0.0637938	APOBEC3A, ISG15, IFITM3	174	40	16792	7.23793	1	0.568844	66.7202
GOTERM_BP_DIRECT	GO:0034220~ion transmembrane transport	6	0.0261199	0.0663821	ATP2B1, SGK1, ATP1B3, CALM3, UBB, CALM2	174	210	16792	2.75731	1	0.580835	68.2229
GOTERM_BP_DIRECT	GO:0032355~response to estradiol	4	0.0174133	0.0677274	IFI27, DUSP1, AREG, GSTP1	174	91	16792	4.24201	1	0.585459	68.9786
GOTERM_BP_DIRECT	GO:0060071~Wnt signaling pathway, planar cell polarity pathway	4	0.0174133	0.0695023	PFN1, PSME2, AP2S1, UBB	174	92	16792	4.1959	1	0.592321	69.9497
GOTERM_BP_DIRECT	GO:0038066~p38MAPK cascade	2	0.00870663	0.0699387	ZFP36, ZFP36L1	174	7	16792	27.5731	1	0.591781	70.1841
GOTERM_BP_DIRECT	GO:2000503~positive regulation of natural killer cell chemotaxis	2	0.00870663	0.0699387	CCL3, CCL4	174	7	16792	27.5731	1	0.591781	70.1841
GOTERM_BP_DIRECT	GO:0035726~common myeloid progenitor cell proliferation	2	0.00870663	0.0699387	NR4A3, GSTP1	174	7	16792	27.5731	1	0.591781	70.1841
GOTERM_BP_DIRECT	GO:0045657~positive regulation of monocyte differentiation	2	0.00870663	0.0699387	ZFP36L1, JUN	174	7	16792	27.5731	1	0.591781	70.1841
GOTERM_BP_DIRECT	GO:1901029~negative regulation of mitochondrial outer membrane permeabilization involved in apoptotic signaling pathway	2	0.00870663	0.0699387	HSPA1A, HSPA1B	174	7	16792	27.5731	1	0.591781	70.1841
GOTERM_BP_DIRECT	GO:0050869~negative regulation of B cell activation	2	0.00870663	0.0699387	TNFAIP3, SAMSN1	174	7	16792	27.5731	1	0.591781	70.1841
GOTERM_BP_DIRECT	GO:0045410~positive regulation of interleukin-6 biosynthetic process	2	0.00870663	0.0795247	EREG, IL1B	174	8	16792	24.1264	1	0.637928	74.9186
GOTERM_BP_DIRECT	GO:0002674~negative regulation of acute inflammatory response	2	0.00870663	0.0795247	NLRP3, GSTP1	174	8	16792	24.1264	1	0.637928	74.9186
GOTERM_BP_DIRECT	GO:0010837~regulation of keratinocyte proliferation	2	0.00870663	0.0795247	ZFP36, ZFP36L1	174	8	16792	24.1264	1	0.637928	74.9186
GOTERM_BP_DIRECT	GO:0032872~regulation of stress-activated MAPK cascade	2	0.00870663	0.0795247	PRDX1, GSTP1	174	8	16792	24.1264	1	0.637928	74.9186
GOTERM_BP_DIRECT	GO:0000288~nuclear-transcribed mRNA catabolic process, deadenylation-dependent decay	2	0.00870663	0.0795247	ZFP36, ZFP36L1	174	8	16792	24.1264	1	0.637928	74.9186
GOTERM_BP_DIRECT	GO:0010269~response to selenium ion	2	0.00870663	0.0795247	GPX1, SOD2	174	8	16792	24.1264	1	0.637928	74.9186
GOTERM_BP_DIRECT	GO:1901844~regulation of cell communication by electrical coupling involved in cardiac conduction	2	0.00870663	0.0795247	CALM3, CALM2	174	8	16792	24.1264	1	0.637928	74.9186
GOTERM_BP_DIRECT	GO:0061469~regulation of type B pancreatic cell proliferation	2	0.00870663	0.0795247	NR4A1, NR4A3	174	8	16792	24.1264	1	0.637928	74.9186
GOTERM_BP_DIRECT	GO:0034115~negative regulation of heterotypic cell-cell adhesion	2	0.00870663	0.0795247	IL1RN, KLF4	174	8	16792	24.1264	1	0.637928	74.9186
GOTERM_BP_DIRECT	GO:0010818~T cell chemotaxis	2	0.00870663	0.0795247	GPR183, CCL3	174	8	16792	24.1264	1	0.637928	74.9186
GOTERM_BP_DIRECT	GO:0051028~mRNA transport	3	0.0130599	0.0844327	ZFP36, ZFP36L1, HNRNPA1	174	47	16792	6.15994	1	0.658022	77.0597
GOTERM_BP_DIRECT	GO:0008630~intrinsic apoptotic signaling pathway in response to DNA damage	3	0.0130599	0.0844327	TNFRSF1B, BCL2A1, SOD2	174	47	16792	6.15994	1	0.658022	77.0597
GOTERM_BP_DIRECT	GO:0006357~regulation of transcription from RNA polymerase II promoter	9	0.0391798	0.0863715	HMGB1, NFKBIZ, FOS, ATF3, FOSL2, MAFB, NFKB1, LRRFIP1, SOD2	174	441	16792	1.96951	1	0.663877	77.8572
GOTERM_BP_DIRECT	GO:0010467~gene expression	3	0.0130599	0.087528	POLR2L, WTAP, HNRNPA1	174	48	16792	6.03161	1	0.666149	78.3204
GOTERM_BP_DIRECT	GO:0002544~chronic inflammatory response	2	0.00870663	0.0890124	S100A8, THBS1	174	9	16792	21.4457	1	0.669794	78.9016
GOTERM_BP_DIRECT	GO:0010873~positive regulation of cholesterol esterification	2	0.00870663	0.0890124	APOE, APOC1	174	9	16792	21.4457	1	0.669794	78.9016
GOTERM_BP_DIRECT	GO:0001960~negative regulation of cytokine-mediated signaling pathway	2	0.00870663	0.0890124	PTPRC, IL1RN	174	9	16792	21.4457	1	0.669794	78.9016
GOTERM_BP_DIRECT	GO:0035767~endothelial cell chemotaxis	2	0.00870663	0.0890124	HMGB1, NR4A1	174	9	16792	21.4457	1	0.669794	78.9016
GOTERM_BP_DIRECT	GO:0060316~positive regulation of ryanodine-sensitive calcium-release channel activity	2	0.00870663	0.0890124	CALM3, CALM2	174	9	16792	21.4457	1	0.669794	78.9016
GOTERM_BP_DIRECT	GO:0007165~signal transduction	18	0.0783597	0.0903482	NAMPT, C5AR1, HINT1, FPR1, S100A11, NR4A2, CXCL8, NR4A1, NFKB1, NLRP3, CCL4, IQGAP1, PLAUR, CD83, PDE4B, NPM1, IL1B, HBEGF	174	1161	16792	1.49621	1	0.672724	79.412
GOTERM_BP_DIRECT	GO:0007568~aging	5	0.0217666	0.0912882	ATP2B1, FOS, TNFRSF1B, JUN, BCL2A1	174	165	16792	2.92442	1	0.673935	79.7642
GOTERM_BP_DIRECT	GO:0051607~defense response to virus	5	0.0217666	0.0912882	PTPRC, APOBEC3A, ISG15, IFITM3, NLRP3	174	165	16792	2.92442	1	0.673935	79.7642
GOTERM_BP_DIRECT	GO:0002223~stimulatory C-type lectin receptor signaling pathway	4	0.0174133	0.0944142	PSME2, NFKBIA, NFKB1, UBB	174	105	16792	3.67641	1	0.684101	80.8952
GOTERM_BP_DIRECT	GO:0008152~metabolic process	5	0.0217666	0.0965298	ACSL1, AQP9, INSIG1, LYZ, GSTP1	174	168	16792	2.87219	1	0.689873	81.6267
GOTERM_BP_DIRECT	GO:0032481~positive regulation of type I interferon production	3	0.0130599	0.0970115	POLR2L, NFKB1, LRRFIP1	174	51	16792	5.67681	1	0.689096	81.7895
GOTERM_BP_DIRECT	GO:0090084~negative regulation of inclusion body assembly	2	0.00870663	0.0984029	HSPA1A, HSPA1B	174	10	16792	19.3011	1	0.691881	82.2522
GOTERM_BP_DIRECT	GO:0045616~regulation of keratinocyte differentiation	2	0.00870663	0.0984029	ZFP36, ZFP36L1	174	10	16792	19.3011	1	0.691881	82.2522
GOTERM_BP_DIRECT	GO:0010038~response to metal ion	2	0.00870663	0.0984029	MT2A, MT1X	174	10	16792	19.3011	1	0.691881	82.2522
GOTERM_BP_DIRECT	GO:0032691~negative regulation of interleukin-1 beta production	2	0.00870663	0.0984029	TNFAIP3, GSTP1	174	10	16792	19.3011	1	0.691881	82.2522
GOTERM_BP_DIRECT	GO:0006936~muscle contraction	4	0.0174133	0.0985335	MYL6, CALM3, MYL12A, CALM2	174	107	16792	3.60769	1	0.689749	82.2951

## Sheet: MP_sMac
Category	Term	Count	%	PValue	Genes	List Total	Pop Hits	Pop Total	Fold Enrichment	Bonferroni	Benjamini	FDR
GOTERM_BP_DIRECT	GO:0048661~positive regulation of smooth muscle cell proliferation	7	0.0253504	7.55292e-05	NAMPT, EREG, JUN, HMOX1, AKR1B1, NR4A3, THBS1	200	60	16792	9.79533	0.107587	0.0125678	0.125491
GOTERM_BP_DIRECT	GO:0048146~positive regulation of fibroblast proliferation	4	0.0144859	0.0261362	S100A6, FOSL2, EREG, JUN	200	54	16792	6.21926	1	0.458828	35.6148
GOTERM_BP_DIRECT	GO:0006954~inflammatory response	20	0.0724297	1.31058e-07	CEBPB, LIPA, S100A8, LY96, CXCL2, S100A9, LYZ, FPR1, CXCL8, FPR3, S100A12, FOLR2, REL, CXCR4, CCL3L3, IL1B, MGLL, THBS1, CD14, SPP1	200	379	16792	4.43061	0.000197485	0.000197485	0.00021788
GOTERM_BP_DIRECT	GO:0006955~immune response	21	0.0760511	1.44537e-07	GPR183, CRIP1, CEBPB, LST1, AQP9, HLA-DRB1, IFITM2, CXCL2, CXCL8, HLA-DMB, C1QC, IGSF6, SERPINB9, PRELID1, RGS1, IL1B, HLA-DRB5, CTSC, THBS1, FCGR3A, IFI6	200	421	16792	4.18803	0.000217794	0.000108903	0.000240289
GOTERM_BP_DIRECT	GO:0043066~negative regulation of apoptotic process	21	0.0760511	4.96685e-07	MCL1, BCL2A1, NFKBIA, PIM3, TIMP1, PLAC8, PLAUR, SOD2, PPIF, SERPINB9, PRELID1, HSP90B1, DAB2, CD44, CD59, TPT1, HSPB1, HSPA5, THBS1, SLC40A1, UBA52	200	455	16792	3.87508	0.000748224	0.00024947	0.000825722
GOTERM_BP_DIRECT	GO:0002576~platelet degranulation	10	0.0362148	3.69497e-06	CD9, LGALS3BP, A2M, PSAP, CALM3, SERPINA1, THBS1, CD63, SRGN, TIMP1	200	103	16792	8.15146	0.00555285	0.00139111	0.0061426
GOTERM_BP_DIRECT	GO:0051603~proteolysis involved in cellular protein catabolic process	7	0.0253504	2.08303e-05	CTSL, CTSZ, LGMN, CTSA, CTSC, HSPA5, CTSB	200	48	16792	12.2442	0.030904	0.00625865	0.0346241
GOTERM_BP_DIRECT	GO:0042542~response to hydrogen peroxide	7	0.0253504	2.96815e-05	GPX1, JUN, HMOX1, EEF2, NR4A3, AREG, SOD2	200	51	16792	11.5239	0.043745	0.00742739	0.0493332
GOTERM_BP_DIRECT	GO:0034097~response to cytokine	7	0.0253504	3.32248e-05	IFI27, MCL1, REL, JUN, ACP5, TIMP2, TIMP1	200	52	16792	11.3023	0.0488377	0.00712742	0.0552209
GOTERM_BP_DIRECT	GO:0045087~innate immune response	17	0.0615652	5.57757e-05	S100A8, LGALS3, FGR, LY96, S100A9, C1QC, S100A12, C1QA, C1QB, APOBEC3A, CORO1A, CD55, REL, IRF7, TREM2, UBA52, CD14	200	430	16792	3.31935	0.0806205	0.010452	0.0926851
GOTERM_BP_DIRECT	GO:0010951~negative regulation of endopeptidase activity	9	0.0325933	9.69085e-05	SERPINB9, A2M, CSTB, SERPINB1, PEBP1, SERPINA1, CSTA, TIMP2, TIMP1	200	121	16792	6.24496	0.135884	0.0144987	0.160986
GOTERM_BP_DIRECT	GO:0030593~neutrophil chemotaxis	7	0.0253504	0.00012924	LGALS3, S100A8, CCL3L3, S100A9, CXCL8, IL1B, S100A12	200	66	16792	8.90485	0.176982	0.0175511	0.21464
GOTERM_BP_DIRECT	GO:0006687~glycosphingolipid metabolic process	6	0.0217289	0.000184787	GM2A, PSAP, HEXA, HEXB, CTSA, ASAH1	200	45	16792	11.1947	0.243081	0.0229411	0.30676
GOTERM_BP_DIRECT	GO:0010941~regulation of cell death	4	0.0144859	0.000252199	JUN, HSPA1A, HSPA1B, EEF1D	200	11	16792	30.5309	0.316215	0.028816	0.418448
GOTERM_BP_DIRECT	GO:0022617~extracellular matrix disassembly	7	0.0253504	0.000281953	CTSL, A2M, CD44, CAPG, TIMP2, SPP1, TIMP1	200	76	16792	7.73316	0.346206	0.0298984	0.467708
GOTERM_BP_DIRECT	GO:0006928~movement of cell or subcellular component	7	0.0253504	0.000549885	ACTG1, CD9, CORO1A, CXCL8, HSPB1, FPR3, PLAUR	200	86	16792	6.83395	0.563473	0.0537612	0.910252
GOTERM_BP_DIRECT	GO:0019886~antigen processing and presentation of exogenous peptide antigen via MHC class II	7	0.0253504	0.00078655	CTSL, AP1S2, HLA-DRB1, LGMN, HLA-DRB5, CTSD, HLA-DMB	200	92	16792	6.38826	0.694498	0.0714326	1.29961
GOTERM_BP_DIRECT	GO:0007568~aging	9	0.0325933	0.000793892	ATP2B1, TSPO, LITAF, JUN, BCL2A1, CTSC, EEF2, TIMP2, TIMP1	200	165	16792	4.57964	0.697862	0.0679829	1.31167
GOTERM_BP_DIRECT	GO:2001240~negative regulation of extrinsic apoptotic signaling pathway in absence of ligand	5	0.0181074	0.00093064	MCL1, IL1B, HSPA1A, HSPA1B, IFI6	200	37	16792	11.3459	0.754173	0.0749907	1.53597
GOTERM_BP_DIRECT	GO:0042130~negative regulation of T cell proliferation	5	0.0181074	0.00093064	CEBPB, HLA-DRB1, HLA-DRB5, GPNMB, VSIG4	200	37	16792	11.3459	0.754173	0.0749907	1.53597
GOTERM_BP_DIRECT	GO:0071310~cellular response to organic substance	4	0.0144859	0.000986243	CD68, PSAP, IL1B, CALR	200	17	16792	19.7553	0.773951	0.0752791	1.62703
GOTERM_BP_DIRECT	GO:0043524~negative regulation of neuron apoptotic process	8	0.0289719	0.000999622	CORO1A, CEBPB, APOE, JUN, HMOX1, LGMN, NR4A3, SOD2	200	132	16792	5.08848	0.778467	0.0725897	1.64893
GOTERM_BP_DIRECT	GO:0051092~positive regulation of NF-kappaB transcription factor activity	8	0.0289719	0.00104477	S100A8, S100A9, NFKBIA, IL1B, HSPA1A, HSPA1B, UBA52, S100A12	200	133	16792	5.05023	0.793052	0.0722691	1.72279
GOTERM_BP_DIRECT	GO:0006414~translational elongation	4	0.0144859	0.00117321	EEF1A1, EEF1B2, EEF2, EEF1D	200	18	16792	18.6578	0.829508	0.0772639	1.93265
GOTERM_BP_DIRECT	GO:0006915~apoptotic process	17	0.0615652	0.00120676	TSPO, SGK1, S100A8, LITAF, SLC25A6, S100A9, NFKBIA, PIM3, GZMB, PRELID1, SERPINB9, DAB2, CXCR4, RHOB, IL1B, CTSC, CD14	200	567	16792	2.51732	0.837924	0.0760681	1.98741
GOTERM_BP_DIRECT	GO:0071294~cellular response to zinc ion	4	0.0144859	0.00138109	TSPO, MT1M, MT1H, MT1G	200	19	16792	17.6758	0.875412	0.0831219	2.27141
GOTERM_BP_DIRECT	GO:0006898~receptor-mediated endocytosis	9	0.0325933	0.00171122	LGALS3BP, DAB2, HSP90B1, MSR1, FOLR2, APOE, CALR, CD14, CD163	200	186	16792	4.06258	0.924303	0.0980903	2.80714
GOTERM_BP_DIRECT	GO:0043434~response to peptide hormone	5	0.0181074	0.00179337	CD55, EREG, BTG1, AREG, TIMP1	200	44	16792	9.54091	0.933132	0.0988106	2.94002
GOTERM_BP_DIRECT	GO:0009615~response to virus	7	0.0253504	0.00198273	NPC2, FGR, CXCR4, IFITM2, IRF7, TPT1, HSPB1	200	110	16792	5.34291	0.94976	0.10486	3.24566
GOTERM_BP_DIRECT	GO:0008630~intrinsic apoptotic signaling pathway in response to DNA damage	5	0.0181074	0.0022922	CRIP1, MCL1, HMOX1, BCL2A1, SOD2	200	47	16792	8.93191	0.968517	0.116188	3.74324
GOTERM_BP_DIRECT	GO:0001836~release of cytochrome c from mitochondria	4	0.0144859	0.00243774	JUN, BCL2A1, IFI6, SOD2	200	23	16792	14.6017	0.974731	0.119119	3.9764
GOTERM_BP_DIRECT	GO:0045766~positive regulation of angiogenesis	7	0.0253504	0.0024812	BTG1, HMOX1, RHOB, CXCL8, HSPB1, IL1B, THBS1	200	115	16792	5.11061	0.976336	0.117321	4.04592
GOTERM_BP_DIRECT	GO:0046718~viral entry into host cell	6	0.0217289	0.00260369	LAMP1, CD55, CD81, HSPA1A, HSPA1B, CTSB	200	80	16792	6.297	0.980334	0.119036	4.24163
GOTERM_BP_DIRECT	GO:0002224~toll-like receptor signaling pathway	4	0.0144859	0.00388866	CTSL, HSP90B1, LGMN, CTSB	200	27	16792	12.4385	0.997182	0.167639	6.27207
GOTERM_BP_DIRECT	GO:0050832~defense response to fungus	4	0.0144859	0.00388866	S100A8, S100A9, COTL1, S100A12	200	27	16792	12.4385	0.997182	0.167639	6.27207
GOTERM_BP_DIRECT	GO:0019882~antigen processing and presentation	5	0.0181074	0.00407268	CTSL, HLA-DRB1, HLA-DRB5, FCGRT, HLA-DMB	200	55	16792	7.63273	0.997867	0.17003	6.55951
GOTERM_BP_DIRECT	GO:0035666~TRIF-dependent toll-like receptor signaling pathway	4	0.0144859	0.00431768	LY96, IRF7, UBA52, CD14	200	28	16792	11.9943	0.998528	0.174519	6.94092
GOTERM_BP_DIRECT	GO:0036500~ATF6-mediated unfolded protein response	3	0.0108644	0.00476252	HSP90B1, HSPA5, CALR	200	9	16792	27.9867	0.999249	0.185801	7.6297
GOTERM_BP_DIRECT	GO:0042102~positive regulation of T cell proliferation	5	0.0181074	0.00556252	HES1, CORO1A, CD59, IL1B, HLA-DMB	200	60	16792	6.99667	0.999777	0.208245	8.85636
GOTERM_BP_DIRECT	GO:0006950~response to stress	5	0.0181074	0.00589869	SGK1, HSP90B1, AKR1B1, EIF1, SERP1	200	61	16792	6.88197	0.999866	0.21413	9.36724
GOTERM_BP_DIRECT	GO:0048208~COPII vesicle coating	5	0.0181074	0.00589869	CTSZ, CD59, CTSC, SERPINA1, AREG	200	61	16792	6.88197	0.999866	0.21413	9.36724
GOTERM_BP_DIRECT	GO:0045080~positive regulation of chemokine biosynthetic process	3	0.0108644	0.00590689	EGR1, HMOX1, IL1B	200	10	16792	25.188	0.999867	0.209389	9.37966
GOTERM_BP_DIRECT	GO:0031663~lipopolysaccharide-mediated signaling pathway	4	0.0144859	0.00631448	LY96, NFKBIA, IL1B, CD14	200	32	16792	10.495	0.999929	0.217117	9.99539
GOTERM_BP_DIRECT	GO:0060337~type I interferon signaling pathway	5	0.0181074	0.00698768	EGR1, IFI27, IFITM2, IRF7, IFI6	200	64	16792	6.55938	0.999974	0.232169	11.0038
GOTERM_BP_DIRECT	GO:0000187~activation of MAPK activity	6	0.0217289	0.00891883	CXCR4, CD81, FPR1, IL1B, THBS1, UBA52	200	107	16792	4.70804	0.999999	0.280567	13.8378
GOTERM_BP_DIRECT	GO:0043154~negative regulation of cysteine-type endopeptidase activity involved in apoptotic process	5	0.0181074	0.00908367	GPX1, SERPINB9, CD44, THBS1, IFI6	200	69	16792	6.08406	0.999999	0.279219	14.0757
GOTERM_BP_DIRECT	GO:0034605~cellular response to heat	4	0.0144859	0.00947357	HMOX1, HSPA1A, HSPA1B, THBS1	200	37	16792	9.07676	0.999999	0.283659	14.636
GOTERM_BP_DIRECT	GO:0002756~MyD88-independent toll-like receptor signaling pathway	3	0.0108644	0.0100022	LY96, UBA52, CD14	200	13	16792	19.3754	1	0.291285	15.3903
GOTERM_BP_DIRECT	GO:0034975~protein folding in endoplasmic reticulum	3	0.0108644	0.0100022	HSP90B1, HSPA5, CALR	200	13	16792	19.3754	1	0.291285	15.3903
GOTERM_BP_DIRECT	GO:0000302~response to reactive oxygen species	4	0.0144859	0.0109522	GPX1, APOE, PRDX1, SOD2	200	39	16792	8.61128	1	0.308437	16.73
GOTERM_BP_DIRECT	GO:0050729~positive regulation of inflammatory response	5	0.0181074	0.0110276	S100A8, CCL3L3, S100A9, PLA2G7, S100A12	200	73	16792	5.75068	1	0.304608	16.8354
GOTERM_BP_DIRECT	GO:1902176~negative regulation of oxidative stress-induced intrinsic apoptotic signaling pathway	3	0.0108644	0.0115789	GPX1, HSPB1, SOD2	200	14	16792	17.9914	1	0.311632	17.6029
GOTERM_BP_DIRECT	GO:0030207~chondroitin sulfate catabolic process	3	0.0108644	0.0115789	HEXA, HEXB, VCAN	200	14	16792	17.9914	1	0.311632	17.6029
GOTERM_BP_DIRECT	GO:0001895~retina homeostasis	4	0.0144859	0.0117387	ACTG1, LYZ, HSPB1, PRDX1	200	40	16792	8.396	1	0.309767	17.824
GOTERM_BP_DIRECT	GO:0008283~cell proliferation	11	0.0398363	0.0120705	TSPO, CRIP1, DAB2, GLUL, LIPA, CD81, CREG1, H3F3A, H3F3B, AREG, PRDX1	200	366	16792	2.52339	1	0.31167	18.2814
GOTERM_BP_DIRECT	GO:0034976~response to endoplasmic reticulum stress	5	0.0181074	0.0120926	HSP90B1, CEBPB, CXCL8, EEF2, THBS1	200	75	16792	5.59733	1	0.306977	18.3118
GOTERM_BP_DIRECT	GO:0006888~ER to Golgi vesicle-mediated transport	7	0.0253504	0.0120971	CD55, CTSZ, CD59, CTSC, SERPINA1, AREG, BCAP31	200	160	16792	3.67325	1	0.302069	18.318
GOTERM_BP_DIRECT	GO:0043123~positive regulation of I-kappaB kinase/NF-kappaB signaling	7	0.0253504	0.0124644	S100A4, LITAF, REL, HMOX1, EEF1D, UBA52, S100A12	200	161	16792	3.65043	1	0.304759	18.8214
GOTERM_BP_DIRECT	GO:0044267~cellular protein metabolic process	6	0.0217289	0.013236	HEXB, LYZ, H3F3A, H3F3B, ITM2B, UBA52	200	118	16792	4.26915	1	0.315361	19.8695
GOTERM_BP_DIRECT	GO:0030214~hyaluronan catabolic process	3	0.0108644	0.013257	CD44, HEXA, HEXB	200	15	16792	16.792	1	0.310951	19.8979
GOTERM_BP_DIRECT	GO:0002437~inflammatory response to antigenic stimulus	3	0.0108644	0.013257	HLA-DRB1, HLA-DRB5, KDM6B	200	15	16792	16.792	1	0.310951	19.8979
GOTERM_BP_DIRECT	GO:0007566~embryo implantation	4	0.0144859	0.0134069	H3F3A, IL1B, H3F3B, SPP1	200	42	16792	7.99619	1	0.30915	20.0999
GOTERM_BP_DIRECT	GO:0045740~positive regulation of DNA replication	4	0.0144859	0.0134069	EREG, JUN, AREG, CALR	200	42	16792	7.99619	1	0.30915	20.0999
GOTERM_BP_DIRECT	GO:0009725~response to hormone	4	0.0144859	0.0134069	H3F3A, H3F3B, TIMP2, TIMP1	200	42	16792	7.99619	1	0.30915	20.0999
GOTERM_BP_DIRECT	GO:0002548~monocyte chemotaxis	4	0.0144859	0.0134069	LGALS3, FOLR2, CCL3L3, S100A12	200	42	16792	7.99619	1	0.30915	20.0999
GOTERM_BP_DIRECT	GO:0006935~chemotaxis	6	0.0217289	0.0151036	PLP2, CXCR4, CXCL2, FPR1, CXCL8, PLAUR	200	122	16792	4.12918	1	0.336051	22.3539
GOTERM_BP_DIRECT	GO:0090201~negative regulation of release of cytochrome c from mitochondria	3	0.0108644	0.0169068	PPIF, PRELID1, GPX1	200	17	16792	14.8165	1	0.362891	24.6838
GOTERM_BP_DIRECT	GO:0002504~antigen processing and presentation of peptide or polysaccharide antigen via MHC class II	3	0.0108644	0.0169068	HLA-DRB1, HLA-DRB5, HLA-DMB	200	17	16792	14.8165	1	0.362891	24.6838
GOTERM_BP_DIRECT	GO:0071276~cellular response to cadmium ion	3	0.0108644	0.0169068	HMOX1, MT1H, MT1G	200	17	16792	14.8165	1	0.362891	24.6838
GOTERM_BP_DIRECT	GO:0034142~toll-like receptor 4 signaling pathway	3	0.0108644	0.0188735	LY96, NFKBIA, CD14	200	18	16792	13.9933	1	0.390474	27.1499
GOTERM_BP_DIRECT	GO:0070266~necroptotic process	3	0.0108644	0.0188735	PPIF, LY96, CD14	200	18	16792	13.9933	1	0.390474	27.1499
GOTERM_BP_DIRECT	GO:0008285~negative regulation of cell proliferation	11	0.0398363	0.0199089	CD9, EREG, BTG1, JUN, CCL3L3, CXCL8, IL1B, EMP3, TIMP2, GPNMB, SOD2	200	396	16792	2.33222	1	0.401693	28.4175
GOTERM_BP_DIRECT	GO:0045926~negative regulation of growth	3	0.0108644	0.0209315	MT1M, MT1H, MT1G	200	19	16792	13.2568	1	0.412165	29.649
GOTERM_BP_DIRECT	GO:0007204~positive regulation of cytosolic calcium ion concentration	6	0.0217289	0.0217417	CD55, CXCR4, FPR1, CD52, FPR3, BCAP31	200	134	16792	3.7594	1	0.419028	30.6107
GOTERM_BP_DIRECT	GO:1902380~positive regulation of endoribonuclease activity	2	0.00724297	0.023562	HSPA1A, HSPA1B	200	2	16792	83.96	1	0.439857	32.7263
GOTERM_BP_DIRECT	GO:0035026~leading edge cell differentiation	2	0.00724297	0.023562	DAB2, JUN	200	2	16792	83.96	1	0.439857	32.7263
GOTERM_BP_DIRECT	GO:1902340~negative regulation of chromosome condensation	2	0.00724297	0.023562	H3F3A, H3F3B	200	2	16792	83.96	1	0.439857	32.7263
GOTERM_BP_DIRECT	GO:0070488~neutrophil aggregation	2	0.00724297	0.023562	S100A8, S100A9	200	2	16792	83.96	1	0.439857	32.7263
GOTERM_BP_DIRECT	GO:1904722~positive regulation of mRNA endonucleolytic cleavage involved in unfolded protein response	2	0.00724297	0.023562	HSPA1A, HSPA1B	200	2	16792	83.96	1	0.439857	32.7263
GOTERM_BP_DIRECT	GO:0031509~telomeric heterochromatin assembly	2	0.00724297	0.023562	H3F3A, H3F3B	200	2	16792	83.96	1	0.439857	32.7263
GOTERM_BP_DIRECT	GO:0034395~regulation of transcription from RNA polymerase II promoter in response to iron	2	0.00724297	0.023562	HMOX1, SLC40A1	200	2	16792	83.96	1	0.439857	32.7263
GOTERM_BP_DIRECT	GO:1905049~negative regulation of metallopeptidase activity	2	0.00724297	0.023562	TIMP2, TIMP1	200	2	16792	83.96	1	0.439857	32.7263
GOTERM_BP_DIRECT	GO:0006874~cellular calcium ion homeostasis	5	0.0181074	0.0246798	ATP2B1, APOE, HEXB, TPT1, CALR	200	93	16792	4.51398	1	0.44996	33.9952
GOTERM_BP_DIRECT	GO:0045727~positive regulation of translation	4	0.0144859	0.0248959	EEF2, PABPC1, THBS1, SERP1	200	53	16792	6.3366	1	0.447688	34.2379
GOTERM_BP_DIRECT	GO:2001243~negative regulation of intrinsic apoptotic signaling pathway	3	0.0108644	0.0276287	PPIF, MCL1, PLAUR	200	22	16792	11.4491	1	0.472568	37.2357
GOTERM_BP_DIRECT	GO:0070301~cellular response to hydrogen peroxide	4	0.0144859	0.0300525	PPIF, AKR1B1, RHOB, KDM6B	200	57	16792	5.89193	1	0.496576	39.7866
GOTERM_BP_DIRECT	GO:0071407~cellular response to organic cyclic compound	4	0.0144859	0.0328256	MSR1, CEBPB, NFKBIA, IL1B	200	59	16792	5.6922	1	0.522734	42.5855
GOTERM_BP_DIRECT	GO:0043488~regulation of mRNA stability	5	0.0181074	0.0341556	HSPB1, HSPA1A, HSPA1B, PABPC1, UBA52	200	103	16792	4.07573	1	0.531873	43.8842
GOTERM_BP_DIRECT	GO:0007249~I-kappaB kinase/NF-kappaB signaling	4	0.0144859	0.0342605	REL, LY96, UBA52, CD14	200	60	16792	5.59733	1	0.527874	43.9853
GOTERM_BP_DIRECT	GO:0033344~cholesterol efflux	3	0.0108644	0.0350627	NPC2, APOE, APOC1	200	25	16792	10.0752	1	0.5312	44.7539
GOTERM_BP_DIRECT	GO:0051090~regulation of sequence-specific DNA binding transcription factor activity	3	0.0108644	0.0350627	SGK1, JUN, HMOX1	200	25	16792	10.0752	1	0.5312	44.7539
GOTERM_BP_DIRECT	GO:0042327~positive regulation of phosphorylation	3	0.0108644	0.0350627	EREG, AREG, THBS1	200	25	16792	10.0752	1	0.5312	44.7539
GOTERM_BP_DIRECT	GO:0019433~triglyceride catabolic process	3	0.0108644	0.0350627	APOE, MGLL, FABP5	200	25	16792	10.0752	1	0.5312	44.7539
GOTERM_BP_DIRECT	GO:0001816~cytokine production	3	0.0108644	0.0350627	LIPA, S100A8, S100A9	200	25	16792	10.0752	1	0.5312	44.7539
GOTERM_BP_DIRECT	GO:2001179~regulation of interleukin-10 secretion	2	0.00724297	0.035135	HLA-DRB1, HLA-DRB5	200	3	16792	55.9733	1	0.526984	44.8227
GOTERM_BP_DIRECT	GO:1900625~positive regulation of monocyte aggregation	2	0.00724297	0.035135	CD44, NR4A3	200	3	16792	55.9733	1	0.526984	44.8227
GOTERM_BP_DIRECT	GO:0034447~very-low-density lipoprotein particle clearance	2	0.00724297	0.035135	APOE, APOC1	200	3	16792	55.9733	1	0.526984	44.8227
GOTERM_BP_DIRECT	GO:0032602~chemokine production	2	0.00724297	0.035135	S100A8, S100A9	200	3	16792	55.9733	1	0.526984	44.8227
GOTERM_BP_DIRECT	GO:0070434~positive regulation of nucleotide-binding oligomerization domain containing 2 signaling pathway	2	0.00724297	0.035135	HSPA1A, HSPA1B	200	3	16792	55.9733	1	0.526984	44.8227
GOTERM_BP_DIRECT	GO:0090230~regulation of centromere complex assembly	2	0.00724297	0.035135	H3F3A, H3F3B	200	3	16792	55.9733	1	0.526984	44.8227
GOTERM_BP_DIRECT	GO:0070487~monocyte aggregation	2	0.00724297	0.035135	CD44, IL1B	200	3	16792	55.9733	1	0.526984	44.8227
GOTERM_BP_DIRECT	GO:0001649~osteoblast differentiation	5	0.0181074	0.0352044	H3F3A, VCAN, H3F3B, GPNMB, SPP1	200	104	16792	4.03654	1	0.522817	44.8886
GOTERM_BP_DIRECT	GO:0032757~positive regulation of interleukin-8 production	3	0.0108644	0.037694	IL1B, HSPA1A, HSPA1B	200	26	16792	9.68769	1	0.542728	47.2058
GOTERM_BP_DIRECT	GO:0006629~lipid metabolic process	6	0.0217289	0.03918	MGST3, LIPA, APOC1, MGLL, FABP5, ASAH1	200	157	16792	3.20866	1	0.552059	48.5449
GOTERM_BP_DIRECT	GO:0042981~regulation of apoptotic process	7	0.0253504	0.0415788	EGR1, PRELID1, SGK1, MCL1, TPT1, CTSB, CALR	200	213	16792	2.75925	1	0.569193	50.6394
GOTERM_BP_DIRECT	GO:0098609~cell-cell adhesion	8	0.0289719	0.0429133	EIF3E, CAPG, EEF2, HSPA1A, HSPA5, TAGLN2, EEF1D, PRDX1	200	271	16792	2.47852	1	0.576172	51.7696
GOTERM_BP_DIRECT	GO:0043392~negative regulation of DNA binding	3	0.0108644	0.0431739	JUN, HMOX1, NFKBIA	200	28	16792	8.99571	1	0.573731	51.9875
GOTERM_BP_DIRECT	GO:0043388~positive regulation of DNA binding	3	0.0108644	0.0431739	HES1, CALM3, PLAUR	200	28	16792	8.99571	1	0.573731	51.9875
GOTERM_BP_DIRECT	GO:0010033~response to organic substance	3	0.0108644	0.0431739	CRIP1, AQP9, CTSC	200	28	16792	8.99571	1	0.573731	51.9875
GOTERM_BP_DIRECT	GO:0048477~oogenesis	3	0.0108644	0.0431739	HEXB, H3F3A, H3F3B	200	28	16792	8.99571	1	0.573731	51.9875
GOTERM_BP_DIRECT	GO:0007166~cell surface receptor signaling pathway	8	0.0289719	0.045089	IGSF6, CD9, CD37, LY96, CD59, TSPAN4, CD81, CD14	200	274	16792	2.45139	1	0.585263	53.5604
GOTERM_BP_DIRECT	GO:0071222~cellular response to lipopolysaccharide	5	0.0181074	0.0454787	TSPO, CEBPB, LITAF, CXCL8, CD14	200	113	16792	3.71504	1	0.583887	53.8744
GOTERM_BP_DIRECT	GO:0097421~liver regeneration	3	0.0108644	0.0460183	CEBPB, HMOX1, NFKBIA	200	29	16792	8.68552	1	0.58376	54.3061
GOTERM_BP_DIRECT	GO:0032496~response to lipopolysaccharide	6	0.0217289	0.0462326	S100A8, LY96, JUN, CXCL2, ACP5, SOD2	200	164	16792	3.07171	1	0.581021	54.4764
GOTERM_BP_DIRECT	GO:0031508~pericentric heterochromatin assembly	2	0.00724297	0.0465716	H3F3A, H3F3B	200	4	16792	41.98	1	0.57933	54.7446
GOTERM_BP_DIRECT	GO:0008626~granzyme-mediated apoptotic signaling pathway	2	0.00724297	0.0465716	LAMP1, SRGN	200	4	16792	41.98	1	0.57933	54.7446
GOTERM_BP_DIRECT	GO:0032673~regulation of interleukin-4 production	2	0.00724297	0.0465716	HLA-DRB1, HLA-DRB5	200	4	16792	41.98	1	0.57933	54.7446
GOTERM_BP_DIRECT	GO:0032497~detection of lipopolysaccharide	2	0.00724297	0.0465716	LY96, TREM2	200	4	16792	41.98	1	0.57933	54.7446
GOTERM_BP_DIRECT	GO:0070370~cellular heat acclimation	2	0.00724297	0.0465716	HSPA1A, HSPA1B	200	4	16792	41.98	1	0.57933	54.7446
GOTERM_BP_DIRECT	GO:0032119~sequestering of zinc ion	2	0.00724297	0.0465716	S100A8, S100A9	200	4	16792	41.98	1	0.57933	54.7446
GOTERM_BP_DIRECT	GO:0042345~regulation of NF-kappaB import into nucleus	2	0.00724297	0.0465716	NFKBIA, PRDX1	200	4	16792	41.98	1	0.57933	54.7446
GOTERM_BP_DIRECT	GO:0045833~negative regulation of lipid metabolic process	2	0.00724297	0.0465716	APOC1, IL1B	200	4	16792	41.98	1	0.57933	54.7446
GOTERM_BP_DIRECT	GO:0002793~positive regulation of peptide secretion	2	0.00724297	0.0465716	S100A8, S100A9	200	4	16792	41.98	1	0.57933	54.7446
GOTERM_BP_DIRECT	GO:0034755~iron ion transmembrane transport	2	0.00724297	0.0465716	MCOLN1, SLC40A1	200	4	16792	41.98	1	0.57933	54.7446
GOTERM_BP_DIRECT	GO:0032374~regulation of cholesterol transport	2	0.00724297	0.0465716	TSPO, APOC1	200	4	16792	41.98	1	0.57933	54.7446
GOTERM_BP_DIRECT	GO:0051208~sequestering of calcium ion	2	0.00724297	0.0465716	HSP90B1, CALR	200	4	16792	41.98	1	0.57933	54.7446
GOTERM_BP_DIRECT	GO:0033574~response to testosterone	3	0.0108644	0.0489297	TSPO, CALR, THBS1	200	30	16792	8.396	1	0.593441	56.5699
GOTERM_BP_DIRECT	GO:0055072~iron ion homeostasis	3	0.0108644	0.0489297	HMOX1, FTL, SOD2	200	30	16792	8.396	1	0.593441	56.5699
GOTERM_BP_DIRECT	GO:0098869~cellular oxidant detoxification	4	0.0144859	0.0503494	MGST3, GPX1, APOE, S100A9	200	70	16792	4.79771	1	0.599853	57.6352
GOTERM_BP_DIRECT	GO:0030855~epithelial cell differentiation	4	0.0144859	0.0503494	LGALS3, ID3, CTSB, TAGLN2	200	70	16792	4.79771	1	0.599853	57.6352
GOTERM_BP_DIRECT	GO:0060333~interferon-gamma-mediated signaling pathway	4	0.0144859	0.0521284	CD44, HLA-DRB1, IRF7, HLA-DRB5	200	71	16792	4.73014	1	0.608641	58.9355
GOTERM_BP_DIRECT	GO:0070098~chemokine-mediated signaling pathway	4	0.0144859	0.0521284	CXCR4, CCL3L3, CXCL2, CXCL8	200	71	16792	4.73014	1	0.608641	58.9355
GOTERM_BP_DIRECT	GO:0016477~cell migration	6	0.0217289	0.0541373	HES1, FGR, BTG1, THBS1, CD63, SDC3	200	172	16792	2.92884	1	0.618673	60.3586
GOTERM_BP_DIRECT	GO:0001666~response to hypoxia	6	0.0217289	0.0541373	EGR1, HSP90B1, CXCR4, HMOX1, THBS1, SOD2	200	172	16792	2.92884	1	0.618673	60.3586
GOTERM_BP_DIRECT	GO:0070374~positive regulation of ERK1 and ERK2 cascade	6	0.0217289	0.0574557	GPR183, CD44, JUN, CCL3L3, GPNMB, TREM2	200	175	16792	2.87863	1	0.636991	62.6084
GOTERM_BP_DIRECT	GO:0001889~liver development	4	0.0144859	0.0576452	HES1, JUN, SLCO2B1, SOD2	200	74	16792	4.53838	1	0.634082	62.7332
GOTERM_BP_DIRECT	GO:0002503~peptide antigen assembly with MHC class II protein complex	2	0.00724297	0.0578732	HLA-DRB1, HLA-DMB	200	5	16792	33.584	1	0.631468	62.8828
GOTERM_BP_DIRECT	GO:1904714~regulation of chaperone-mediated autophagy	2	0.00724297	0.0578732	EEF1A1, CTSA	200	5	16792	33.584	1	0.631468	62.8828
GOTERM_BP_DIRECT	GO:0002381~immunoglobulin production involved in immunoglobulin mediated immune response	2	0.00724297	0.0578732	HLA-DRB1, HLA-DRB5	200	5	16792	33.584	1	0.631468	62.8828
GOTERM_BP_DIRECT	GO:0002931~response to ischemia	3	0.0108644	0.0580461	EGR1, PPIF, EEF2	200	33	16792	7.63273	1	0.628534	62.9959
GOTERM_BP_DIRECT	GO:0002755~MyD88-dependent toll-like receptor signaling pathway	3	0.0108644	0.0580461	LY96, UBA52, CD14	200	33	16792	7.63273	1	0.628534	62.9959
GOTERM_BP_DIRECT	GO:2001244~positive regulation of intrinsic apoptotic signaling pathway	3	0.0108644	0.0580461	S100A8, S100A9, BCAP31	200	33	16792	7.63273	1	0.628534	62.9959
GOTERM_BP_DIRECT	GO:0006626~protein targeting to mitochondrion	3	0.0108644	0.0612061	TSPO, TOMM7, SLC25A6	200	34	16792	7.40824	1	0.644623	65.0064
GOTERM_BP_DIRECT	GO:0097192~extrinsic apoptotic signaling pathway in absence of ligand	3	0.0108644	0.0612061	MCL1, BCL2A1, IL1B	200	34	16792	7.40824	1	0.644623	65.0064
GOTERM_BP_DIRECT	GO:0006869~lipid transport	4	0.0144859	0.0614704	TSPO, GM2A, APOE, PSAP	200	76	16792	4.41895	1	0.642284	65.1698
GOTERM_BP_DIRECT	GO:0006641~triglyceride metabolic process	3	0.0108644	0.0644235	GPX1, APOE, APOC1	200	35	16792	7.19657	1	0.656168	66.9477
GOTERM_BP_DIRECT	GO:0050918~positive chemotaxis	3	0.0108644	0.0644235	CORO1A, LGALS3, GPNMB	200	35	16792	7.19657	1	0.656168	66.9477
GOTERM_BP_DIRECT	GO:0043065~positive regulation of apoptotic process	8	0.0289719	0.0666994	TSPO, NUPR1, HMOX1, BCL2A1, MNDA, RHOB, ID3, UBA52	200	300	16792	2.23893	1	0.665461	68.2593
GOTERM_BP_DIRECT	GO:0006446~regulation of translational initiation	3	0.0108644	0.0676966	EIF3E, HSPB1, EIF1	200	36	16792	6.99667	1	0.667254	68.8184
GOTERM_BP_DIRECT	GO:0010043~response to zinc ion	3	0.0108644	0.0676966	CRIP1, S100A8, SOD2	200	36	16792	6.99667	1	0.667254	68.8184
GOTERM_BP_DIRECT	GO:0009409~response to cold	3	0.0108644	0.0676966	ATP2B1, PLAC8, SOD2	200	36	16792	6.99667	1	0.667254	68.8184
GOTERM_BP_DIRECT	GO:0030335~positive regulation of cell migration	6	0.0217289	0.0681676	DAB2, CORO1A, FGR, HSPA5, THBS1, GPNMB	200	184	16792	2.73783	1	0.66609	69.0793
GOTERM_BP_DIRECT	GO:0051045~negative regulation of membrane protein ectodomain proteolysis	2	0.00724297	0.0690416	TIMP2, TIMP1	200	6	16792	27.9867	1	0.667169	69.5579
GOTERM_BP_DIRECT	GO:0010042~response to manganese ion	2	0.00724297	0.0690416	TSPO, SOD2	200	6	16792	27.9867	1	0.667169	69.5579
GOTERM_BP_DIRECT	GO:0009299~mRNA transcription	2	0.00724297	0.0690416	EREG, EEF1D	200	6	16792	27.9867	1	0.667169	69.5579
GOTERM_BP_DIRECT	GO:0002819~regulation of adaptive immune response	2	0.00724297	0.0690416	CD48, IRF7	200	6	16792	27.9867	1	0.667169	69.5579
GOTERM_BP_DIRECT	GO:0009414~response to water deprivation	2	0.00724297	0.0690416	CD9, AKR1B1	200	6	16792	27.9867	1	0.667169	69.5579
GOTERM_BP_DIRECT	GO:1903265~positive regulation of tumor necrosis factor-mediated signaling pathway	2	0.00724297	0.0690416	HSPA1A, HSPA1B	200	6	16792	27.9867	1	0.667169	69.5579
GOTERM_BP_DIRECT	GO:0034382~chylomicron remnant clearance	2	0.00724297	0.0690416	APOE, APOC1	200	6	16792	27.9867	1	0.667169	69.5579
GOTERM_BP_DIRECT	GO:0006689~ganglioside catabolic process	2	0.00724297	0.0690416	GM2A, HEXB	200	6	16792	27.9867	1	0.667169	69.5579
GOTERM_BP_DIRECT	GO:0043085~positive regulation of catalytic activity	4	0.0144859	0.071534	GMFG, PSAP, APOC1, CTSA	200	81	16792	4.14617	1	0.676907	70.8849
GOTERM_BP_DIRECT	GO:0032720~negative regulation of tumor necrosis factor production	3	0.0108644	0.0744028	TSPO, ACP5, GPNMB	200	38	16792	6.62842	1	0.688126	72.3449
GOTERM_BP_DIRECT	GO:0006508~proteolysis	11	0.0398363	0.0747836	C1QA, CTSL, C1QB, CTSZ, LGMN, FCN1, CTSD, CTSA, CTSC, CTSB, C1QC	200	500	16792	1.84712	1	0.686438	72.5334
GOTERM_BP_DIRECT	GO:0045944~positive regulation of transcription from RNA polymerase II promoter	18	0.0651867	0.0747949	EGR1, NAMPT, CEBPB, FOSL2, SUB1, HEXB, NFKBIA, NR4A3, PLAC8, HES1, REL, JUN, IRF7, CD81, IL1B, SLC40A1, UBA52, KDM6B	200	981	16792	1.54055	1	0.68291	72.539
GOTERM_BP_DIRECT	GO:0008219~cell death	3	0.0108644	0.0778326	FOSL2, HMOX1, EMP3	200	39	16792	6.45846	1	0.694417	74.0001
GOTERM_BP_DIRECT	GO:0006953~acute-phase response	3	0.0108644	0.0778326	CEBPB, SERPINA1, CD163	200	39	16792	6.45846	1	0.694417	74.0001
GOTERM_BP_DIRECT	GO:0030307~positive regulation of cell growth	4	0.0144859	0.0779043	S100A8, S100A9, H3F3A, H3F3B	200	84	16792	3.9981	1	0.691262	74.0337
GOTERM_BP_DIRECT	GO:1901029~negative regulation of mitochondrial outer membrane permeabilization involved in apoptotic signaling pathway	2	0.00724297	0.0800782	HSPA1A, HSPA1B	200	7	16792	23.9886	1	0.698186	75.0329
GOTERM_BP_DIRECT	GO:0002455~humoral immune response mediated by circulating immunoglobulin	2	0.00724297	0.0800782	HLA-DRB1, HLA-DRB5	200	7	16792	23.9886	1	0.698186	75.0329
GOTERM_BP_DIRECT	GO:0042167~heme catabolic process	2	0.00724297	0.0800782	HMOX1, BLVRB	200	7	16792	23.9886	1	0.698186	75.0329
GOTERM_BP_DIRECT	GO:0014009~glial cell proliferation	2	0.00724297	0.0800782	EEF2, AREG	200	7	16792	23.9886	1	0.698186	75.0329
GOTERM_BP_DIRECT	GO:0060253~negative regulation of glial cell proliferation	2	0.00724297	0.0800782	HES1, TSPO	200	7	16792	23.9886	1	0.698186	75.0329
GOTERM_BP_DIRECT	GO:0050830~defense response to Gram-positive bacterium	4	0.0144859	0.0800814	FGR, LYZ, FAU, ACP5	200	85	16792	3.95106	1	0.694771	75.0343
GOTERM_BP_DIRECT	GO:0006413~translational initiation	5	0.0181074	0.0801417	EIF3E, FAU, EIF1, PABPC1, UBA52	200	137	16792	3.06423	1	0.691652	75.0615
GOTERM_BP_DIRECT	GO:1901215~negative regulation of neuron death	3	0.0108644	0.0813112	REL, APOE, GPNMB	200	40	16792	6.297	1	0.693759	75.5834
GOTERM_BP_DIRECT	GO:0006956~complement activation	4	0.0144859	0.0845141	C1QA, C1QB, FCN1, C1QC	200	87	16792	3.86023	1	0.70501	76.9607
GOTERM_BP_DIRECT	GO:0031397~negative regulation of protein ubiquitination	3	0.0108644	0.0848371	TSPO, HSPA1A, HSPA1B	200	41	16792	6.14341	1	0.703156	77.0954
GOTERM_BP_DIRECT	GO:0045576~mast cell activation	2	0.00724297	0.0909847	CD48, S100A12	200	8	16792	20.99	1	0.726134	79.5234
GOTERM_BP_DIRECT	GO:0010269~response to selenium ion	2	0.00724297	0.0909847	GPX1, SOD2	200	8	16792	20.99	1	0.726134	79.5234
GOTERM_BP_DIRECT	GO:0034128~negative regulation of MyD88-independent toll-like receptor signaling pathway	2	0.00724297	0.0909847	LY96, CD14	200	8	16792	20.99	1	0.726134	79.5234
GOTERM_BP_DIRECT	GO:0071236~cellular response to antibiotic	2	0.00724297	0.0909847	CRIP1, HSPA5	200	8	16792	20.99	1	0.726134	79.5234
GOTERM_BP_DIRECT	GO:0045410~positive regulation of interleukin-6 biosynthetic process	2	0.00724297	0.0909847	EREG, IL1B	200	8	16792	20.99	1	0.726134	79.5234
GOTERM_BP_DIRECT	GO:0031623~receptor internalization	3	0.0108644	0.0920242	CD9, CD81, CXCL8	200	43	16792	5.85767	1	0.727181	79.9092
GOTERM_BP_DIRECT	GO:0032355~response to estradiol	4	0.0144859	0.0936852	IFI27, EEF2, AREG, CALR	200	91	16792	3.69055	1	0.730684	80.5116
GOTERM_BP_DIRECT	GO:0042742~defense response to bacterium	5	0.0181074	0.0939457	CEBPB, S100A8, S100A9, PLAC8, S100A12	200	145	16792	2.89517	1	0.728601	80.6045
GOTERM_BP_DIRECT	GO:0006879~cellular iron ion homeostasis	3	0.0108644	0.0956823	HMOX1, SLC40A1, FTL	200	44	16792	5.72455	1	0.73232	81.2134

## Sheet: pDC_BP
Category	Term	Count	%	PValue	Genes	List Total	Pop Hits	Pop Total	Fold Enrichment	Bonferroni	Benjamini	FDR
GOTERM_BP_DIRECT	GO:0048661~positive regulation of smooth muscle cell proliferation	12	1.66436	1.99166e-05	JUN, NR4A3, ID2, NAMPT, HMOX1, CYBA, RETN, THBS1, AIF1, EREG, FOXP1, HBEGF	665	60	16792	5.05023	0.0643576	0.00332606	0.00326831
GOTERM_BP_DIRECT	GO:0048010~vascular endothelial growth factor receptor signaling pathway	11	1.52566	0.000511704	CDC42, XBP1, NCF1, NCF2, MAPKAPK2, VEGFB, CCL2, CYBA, RAC1, ACTB, VEGFA	665	72	16792	3.85781	0.819049	0.0379798	0.0373203
GOTERM_BP_DIRECT	GO:0044344~cellular response to fibroblast growth factor stimulus	7	0.970874	0.000984674	NR4A1, ZFP36, CXCL8, CCL2, CD44, ZFP36L2, ZFP36L1	665	30	16792	5.89193	0.962762	0.0583658	0.0573523
GOTERM_BP_DIRECT	GO:0035924~cellular response to vascular endothelial growth factor stimulus	6	0.832178	0.00177065	ERN1, NR4A1, XBP1, MAPKAPK2, MT1G, VEGFA	665	23	16792	6.58725	0.997313	0.0869702	0.08546
GOTERM_BP_DIRECT	GO:0030949~positive regulation of vascular endothelial growth factor receptor signaling pathway	5	0.693481	0.00301481	PRKCB, IL1B, VEGFB, HIF1A, VEGFA	665	16	16792	7.89098	0.999958	0.117935	0.115887
GOTERM_BP_DIRECT	GO:0071364~cellular response to epidermal growth factor stimulus	5	0.693481	0.039987	EEF1A1, ZFP36, GSTP1, ZFP36L2, ZFP36L1	665	33	16792	3.82593	1	0.573204	0.563251
GOTERM_BP_DIRECT	GO:0006954~inflammatory response	51	7.07351	5.94524e-14	CXCL8, CCL4L2, ITGB2, TNFAIP3, PARK7, HMGB1, CXCL3, LIPA, CXCL2, POLB, CCRL2, C3AR1, OLR1, RAC1, LGALS9, ANXA1, SLC11A1, CYBA, HCK, IL1B, MAPKAPK2, S100A9, S100A8, TNFRSF21, CSF1R, CEBPB, SEMA7A, CCL3L3, C5AR1, FPR1, CXCR4, LY96, THBS1, AIF1, CLEC7A, CXCR3, CCL4, SPP1, CCL3, S100A12, CCL2, NLRP3, CD14, HNRNPA0, CCL20, LY86, LYZ, THEMIS2, REL, FOLR2, NFKBID	665	379	16792	3.39791	1.98386e-10	1.98571e-10	1.95123e-10
GOTERM_BP_DIRECT	GO:0006955~immune response	53	7.3509	2.61435e-13	IFITM3, CD86, IL1RN, IFITM2, CXCL8, GPR65, CCL4L2, LST1, AQP9, CXCL3, CXCL2, CTSS, TNFSF13B, JCHAIN, SPN, FCGR3A, RGS1, FTH1, TRIM22, HLA-DPA1, SLC11A1, HLA-C, HLA-A, TMIGD2, IL1B, IRF8, LCP2, LTB, TNFRSF21, CEBPB, SEMA7A, IGSF6, C5AR1, IFI6, CFP, THBS1, CRIP1, IGKC, CCL4, CCL3, CCL2, FCGR1A, CD164, PRELID1, HLA-DRB5, XBP1, CCL20, OSM, GPR183, HLA-DPB1, HLA-DRA, HLA-DRB1, C1QC	665	421	16792	3.17888	8.73268e-10	4.36597e-10	4.29015e-10
GOTERM_BP_DIRECT	GO:0030593~neutrophil chemotaxis	20	2.77393	5.18816e-12	CXCL8, FCER1G, CCL20, CCL3L3, CCL4L2, ITGB2, C5AR1, CXCL3, TREM1, LGALS3, JAML, IL1B, CCL4, CCL3, PDE4B, S100A12, CCL2, S100A9, CKLF, S100A8	665	66	16792	7.65186	1.73285e-08	5.77616e-09	5.67585e-09
GOTERM_BP_DIRECT	GO:0050900~leukocyte migration	23	3.19001	2.20894e-09	SELPLG, B4GALT1, FCER1G, ITGB2, C5AR1, FPR1, MSN, TREM1, SPN, SLC7A5, DOK2, SLC7A7, SELL, JAML, ITGAX, C3AR1, PDE4B, OLR1, CD48, GAS6, SLC16A3, PPIA, CD44	665	122	16792	4.76046	7.37782e-06	1.84446e-06	1.81243e-06
GOTERM_BP_DIRECT	GO:0060333~interferon-gamma-mediated signaling pathway	17	2.35784	1.25871e-08	HLA-DRB5, IFNGR2, HLA-C, HLA-A, IFI30, HCK, MT2A, IRF4, HLA-DPB1, IRF7, IRF8, HLA-DRA, FCGR1A, CD44, TRIM22, HLA-DRB1, HLA-DPA1	665	71	16792	6.04604	4.20401e-05	8.4082e-06	8.26219e-06
GOTERM_BP_DIRECT	GO:0002576~platelet degranulation	20	2.77393	1.86713e-08	CFD, SRGN, CD63, APP, SERPINA1, APLP2, PLEK, VEGFB, A1BG, ACTN4, THBS1, VEGFA, TMSB4X, PSAP, CD9, FLNA, CALM3, TIMP1, ALDOA, GAS6	665	103	16792	4.90313	6.23603e-05	1.03937e-05	1.02132e-05
GOTERM_BP_DIRECT	GO:0043066~negative regulation of apoptotic process	45	6.24133	4.24958e-08	CSF1R, BCL2A1, GSTP1, CIB1, PARK7, HIGD1A, AIF1, THBS1, HSP90B1, MTDH, PLAC8, UCP2, BAG1, FLNA, CTSH, PIM3, PIM2, TIMP1, MCL1, IER3, BNIP3L, NPM1, XBP1, PRELID1, ANXA1, DUSP1, ANXA5, PLAUR, VEGFB, CFLAR, SOD2, YWHAZ, VEGFA, NFKBIA, AHI1, HCK, SON, DDAH2, PPT1, PPIF, MDM4, GAS6, CD44, TPT1, BIRC3	665	455	16792	2.49736	0.000141926	2.02766e-05	1.99245e-05
GOTERM_BP_DIRECT	GO:0009615~response to virus	20	2.77393	5.66434e-08	IFITM3, IFITM1, MEF2C, IFITM2, IFNGR2, ODC1, CXCR4, ENO1, ZC3HAV1, ISG20, FGR, HNRNPUL1, PSMA2, DHX36, CCL4, STMN1, IRF7, PIM2, TPT1, TRIM22	665	110	16792	4.59111	0.000189171	2.36486e-05	2.32379e-05
GOTERM_BP_DIRECT	GO:0071294~cellular response to zinc ion	9	1.24827	2.94246e-07	MT2A, HVCN1, MT1M, MT1F, TSPO, MT1G, MT1H, MT1X, MT1E	665	19	16792	11.9611	0.000982298	0.000109198	0.000107302
GOTERM_BP_DIRECT	GO:0006915~apoptotic process	49	6.79612	5.83499e-07	NCF1, SH3KBP1, GPR65, ITGB2, TNFAIP3, CIB1, NR3C1, LITAF, LGALS1, CASP1, TSPO, CTSH, PIM3, PIM2, PHLDA2, PHLDA1, ZNF385A, IER3, MEF2C, PRKCB, RHOB, TRAF4, IL1B, MZB1, SGK1, GAS6, S100A9, S100A8, TNFRSF21, BIRC3, C5AR1, CXCR4, STK4, ZFP36L1, CST3, BCL2L11, CXCR3, BAG1, NLRP3, CD14, EGLN3, PRELID1, GADD45B, LY86, GZMB, CFLAR, NFKBIA, NR4A1, OGT	665	567	16792	2.1822	0.00194699	0.000194889	0.000191504
GOTERM_BP_DIRECT	GO:0043123~positive regulation of I-kappaB kinase/NF-kappaB signaling	22	3.05132	1.53697e-06	PRKCB, SLC20A1, CFLAR, ZC3HAV1, CXXC5, LITAF, MTDH, AKAP13, LGALS1, EEF1D, CASP1, REL, S100A12, FLNA, HMOX1, CTNNB1, S100A4, PIM2, LGALS9, TRIM22, BIRC3, BRD4	665	161	16792	3.45046	0.00512033	0.000454606	0.000446712
GOTERM_BP_DIRECT	GO:0070374~positive regulation of ERK1 and ERK2 cascade	23	3.19001	1.63332e-06	CSF1R, SEMA7A, JUN, CCL20, CCL3L3, CCL4L2, C5AR1, VEGFB, TREM2, CIB1, HMGB1, ARRB2, PHB, VEGFA, GPNMB, GLIPR2, GPR183, CCL4, CCL3, CCL2, LGALS9, GAS6, CD44	665	175	16792	3.31872	0.00544043	0.000454606	0.000446712
GOTERM_BP_DIRECT	GO:0008285~negative regulation of cell proliferation	37	5.13176	3.12076e-06	CSF1R, IFITM1, BTG2, BTG1, CXCL8, B4GALT1, CCL3L3, CIB1, PHB, STK4, TOB2, GPNMB, FTH1, TIMP2, PIM2, SOX4, S100A11, CDKN2D, RBM38, CD164, NPM1, JUN, OSM, FUZ, PPP2R5C, EMP3, ETV3, SOD2, EREG, RGCC, IL1B, CTNNB1, CD9, TAX1BP3, MDM4, PTPN2, MXD4	665	396	16792	2.35932	0.0103692	0.000801796	0.000787873
GOTERM_BP_DIRECT	GO:0045926~negative regulation of growth	8	1.10957	4.86923e-06	MT2A, MT1M, MT1F, MT1G, MT1H, MT1X, HIF1A, MT1E	665	19	16792	10.6321	0.0161318	0.00116166	0.00114149
GOTERM_BP_DIRECT	GO:0006935~chemotaxis	18	2.49653	6.14245e-06	CXCL8, CCL20, C5AR1, PLAUR, FPR1, CXCR4, CXCL2, TYMP, CXCL16, SPN, CXCR3, CCRL2, CCL3, C3AR1, RAC2, CCL2, PLP2, LGALS9	665	122	16792	3.72558	0.0203068	0.00136772	0.00134397
GOTERM_BP_DIRECT	GO:0045087~innate immune response	38	5.27046	8.08644e-06	C1QB, C1QA, CSF1R, APP, IGHM, NCF1, NCF2, LY96, TREM2, HMGB1, ZC3HAV1, TREM1, JCHAIN, LGALS3, IGKC, CLEC7A, PCBP2, IGLC3, S100A12, NLRP3, IGLC2, CD14, PPP1R14B, FCER1G, ANXA1, LY86, HLA-C, CYBA, FGR, CLEC4C, TYROBP, REL, IRF7, CD300E, S100A9, S100A8, APOBEC3A, C1QC	665	430	16792	2.2315	0.0266474	0.00163502	0.00160663
GOTERM_BP_DIRECT	GO:0019882~antigen processing and presentation	12	1.66436	8.32195e-06	RAB32, HLA-DRB5, FCGRT, CTSL, HLA-DPB1, HLA-DRA, HLA-C, CTSH, HLA-A, CTSS, HLA-DRB1, HLA-DPA1	665	55	16792	5.50934	0.0274127	0.00163502	0.00160663
GOTERM_BP_DIRECT	GO:0071222~cellular response to lipopolysaccharide	17	2.35784	9.30992e-06	CD86, XBP1, MEF2C, CEBPB, CXCL8, CCL20, GSTP1, TNFAIP3, LITAF, CXCL16, ZFP36, PDE4B, IRF8, TSPO, CCL2, NLRP3, CD14	665	113	16792	3.79884	0.0306168	0.00172751	0.00169751
GOTERM_BP_DIRECT	GO:0045766~positive regulation of angiogenesis	17	2.35784	1.16911e-05	XBP1, BTG1, CXCL8, PRKCB, ITGB2, C5AR1, THBS1, HIF1A, RHOB, MTDH, VEGFA, TMIGD2, IL1B, CXCR3, C3AR1, CTSH, HMOX1	665	115	16792	3.73278	0.0382961	0.00205518	0.00201949
GOTERM_BP_DIRECT	GO:0008283~cell proliferation	33	4.57698	2.40147e-05	CSF1R, PDXK, LRP1, CD81, INSIG1, TXN, LIPA, CRIP1, AREG, ZFP36L2, ZFP36L1, TNFSF13B, CREG1, PRDX1, TSPO, PIM2, RAC1, GLUL, H3F3B, SERPINF1, NRDC, OSM, LY86, GNL3, ISG20, BIN1, ERCC1, DDIT4, MDM4, TGFBI, MXD1, GAS6, CKLF	665	366	16792	2.27674	0.0770775	0.00381948	0.00375315
GOTERM_BP_DIRECT	GO:0002548~monocyte chemotaxis	10	1.38696	3.09356e-05	LGALS3, ANXA1, CCL20, CCL4L2, CCL3L3, CCL4, CCL3, S100A12, CCL2, FOLR2	665	42	16792	6.01217	0.0981676	0.00469659	0.00461503
GOTERM_BP_DIRECT	GO:0060337~type I interferon signaling pathway	12	1.66436	3.74384e-05	ISG20, IFITM3, IFITM1, IFITM2, IFI27, IRF4, IRF7, IFI6, IRF8, HLA-C, ISG15, HLA-A	665	64	16792	4.73459	0.117544	0.0054367	0.00534229
GOTERM_BP_DIRECT	GO:0001666~response to hypoxia	20	2.77393	5.19915e-05	EGLN3, PRKCB, VEGFB, CXCR4, AGTRAP, CYBA, ACTN4, SOD2, THBS1, HIF1A, HSP90B1, VEGFA, CST3, PKM, DDIT4, UCP2, CASP1, CCL2, HMOX1, ADA	665	172	16792	2.93618	0.159414	0.00723548	0.00710984
GOTERM_BP_DIRECT	GO:0006909~phagocytosis	10	1.38696	9.41463e-05	RUBCN, ANXA1, SLC11A1, ITGB2, IRF8, PLD4, CD14, GAS6, CORO1C, CDC42SE2	665	48	16792	5.26065	0.26982	0.0122833	0.01207
GOTERM_BP_DIRECT	GO:0007568~aging	19	2.63523	9.56184e-05	CD86, JUN, JUND, LRP1, BCL2A1, SERPINF1, ITGB2, ATP2B1, RETN, EEF2, LITAF, POLB, APEX1, UCP2, TIMP2, TSPO, CCL2, TIMP1, ADA	665	165	16792	2.90771	0.273401	0.0122833	0.01207
GOTERM_BP_DIRECT	GO:0070098~chemokine-mediated signaling pathway	12	1.66436	0.00010033	CXCL8, CCL20, CXCR3, CCL4L2, CCL3L3, CCRL2, CCL4, CCL3, CCL2, CXCR4, CXCL3, CXCL2	665	71	16792	4.2678	0.284746	0.0124112	0.0121956
GOTERM_BP_DIRECT	GO:0042542~response to hydrogen peroxide	10	1.38696	0.000153652	JUN, NR4A3, DUSP1, HBB, HMOX1, HBA2, EEF2, SOD2, AREG, ADA	665	51	16792	4.9512	0.401445	0.0183285	0.0180102
GOTERM_BP_DIRECT	GO:0090023~positive regulation of neutrophil chemotaxis	7	0.970874	0.000162007	CXCL8, C5AR1, RAC2, C3AR1, RAC1, CXCL3, CXCL2	665	22	16792	8.03445	0.417919	0.0186587	0.0183347
GOTERM_BP_DIRECT	GO:0034097~response to cytokine	10	1.38696	0.000179384	JUN, JUND, IFI27, MAPKAPK2, TIMP2, REL, ACP5, TIMP1, MCL1, CXCL16	665	52	16792	4.85599	0.450747	0.0199714	0.0196246
GOTERM_BP_DIRECT	GO:0098609~cell-cell adhesion	25	3.46741	0.00020051	CAPG, ENO1, PARK7, ZC3HAV1, SEPT9, SDCBP, KIF5B, PRDX1, EFHD2, SNX9, ARGLU1, S100A11, VASP, ANXA2, EEF2, YWHAZ, KTN1, EHD1, PKM, EEF1D, TAGLN2, EIF3E, PFN1, ALDOA, HSPA1A	665	271	16792	2.32944	0.488175	0.0216034	0.0212282
GOTERM_BP_DIRECT	GO:0031663~lipopolysaccharide-mediated signaling pathway	8	1.10957	0.000207698	NFKBIA, HCK, IL1B, CCL3, LY96, CCL2, CD14, MTDH	665	32	16792	6.31278	0.500317	0.0216784	0.021302
GOTERM_BP_DIRECT	GO:0060326~cell chemotaxis	11	1.52566	0.000218904	CCL20, CCL4L2, C5AR1, FPR1, RHOG, CCL3, C3AR1, CCL2, ARRB2, CXCL2, HBEGF	665	65	16792	4.27327	0.518679	0.0221558	0.021771
GOTERM_BP_DIRECT	GO:0043524~negative regulation of neuron apoptotic process	16	2.21914	0.000228553	JUN, MEF2C, BTG2, CEBPB, SET, LRP1, C5AR1, VEGFB, PARK7, SOD2, NR4A3, PPT1, CCL2, HMOX1, APOE, LGMN	665	132	16792	3.06074	0.533947	0.022452	0.0220621
GOTERM_BP_DIRECT	GO:0031295~T cell costimulation	12	1.66436	0.00023733	SPN, CDC42, CD86, HLA-DRB5, TMIGD2, LGALS1, HLA-DPB1, HLA-DRA, RAC1, HLA-DRB1, TNFSF13B, HLA-DPA1	665	78	16792	3.88479	0.547414	0.0226481	0.0222548
GOTERM_BP_DIRECT	GO:0007165~signal transduction	71	9.84743	0.000265684	CLIC3, CXCL8, ARRB2, NR3C1, LITAF, TNFSF13B, SPN, CCND3, HINT1, LGALS1, RGS1, NAMPT, STMN1, PDE4B, CASP1, RAC2, TSPO, GRASP, ANXA1, PRKCB, ANXA5, PLAUR, PPP2R5C, YWHAZ, CD2AP, INPP4A, DOK2, TYROBP, TMIGD2, TRAF4, EEF1D, IL1B, AKAP9, S100A6, CD48, LTB, GAS6, S100A9, TNFRSF21, HBEGF, CSF1R, GRN, SLC20A1, C5AR1, FPR1, CREM, CSF2RB, PHB, TXN, STK4, CXXC5, HIF1A, CORO1C, RASD1, CCL4, CCL2, NLRP3, FCGR…	665	1161	16792	1.54421	0.588317	0.0246495	0.0242215
GOTERM_BP_DIRECT	GO:0071346~cellular response to interferon-gamma	10	1.38696	0.000367932	CCL20, CCL4L2, CCL3L3, CCL4, CCL3, CCL2, LGALS9, GAPDH, AIF1, HLA-DPA1	665	57	16792	4.43002	0.707449	0.0329021	0.0323308
GOTERM_BP_DIRECT	GO:0006911~phagocytosis, engulfment	8	1.10957	0.000374336	IGHM, FCER1G, IGKC, IGLC3, TREM2, IGLC2, FCGR1A, AIF1	665	35	16792	5.77169	0.713643	0.0329021	0.0323308
GOTERM_BP_DIRECT	GO:0071276~cellular response to cadmium ion	6	0.832178	0.000396416	MT1F, HMOX1, MT1G, MT1H, MT1X, MT1E	665	17	16792	8.91216	0.734009	0.0331017	0.0325269
GOTERM_BP_DIRECT	GO:0071356~cellular response to tumor necrosis factor	14	1.94175	0.000400885	CXCL8, CCL20, CCL3L3, CCL4L2, CIB1, CYBA, THBS1, ZFP36L2, ZFP36L1, ZFP36, CCL4, CCL3, CCL2, TNFRSF21	665	110	16792	3.21378	0.737952	0.0331017	0.0325269
GOTERM_BP_DIRECT	GO:0033138~positive regulation of peptidyl-serine phosphorylation	11	1.52566	0.000406338	CDC42, AKAP9, OSM, PARK7, ARRB2, TXN, STK4, GAS6, FNIP2, CD44, VEGFA	665	70	16792	3.96803	0.742683	0.0331017	0.0325269
GOTERM_BP_DIRECT	GO:0006898~receptor-mediated endocytosis	19	2.63523	0.000428176	MSR1, CD163, LRP1, HBB, HBA2, ASGR1, CXCL16, HSP90B1, JCHAIN, IGKC, PPT1, IGLC3, OLR1, SNX9, CD14, IGLC2, APOE, FCGR1A, FOLR2	665	186	16792	2.57942	0.760791	0.0340502	0.0334589
GOTERM_BP_DIRECT	GO:0006446~regulation of translational initiation	8	1.10957	0.000449027	EIF4A2, EIF3L, EIF3H, EIF3E, EIF2AK4, EIF3F, EIF3D, EIF4B	665	36	16792	5.61136	0.776889	0.0348779	0.0342723
GOTERM_BP_DIRECT	GO:0001934~positive regulation of protein phosphorylation	15	2.08044	0.000499784	CSF1R, XBP1, ANXA2, PLAUR, CIB1, STK4, AIF1, VEGFA, SPN, CCND3, GPNMB, IL1B, ERP29, RAC1, GAS6	665	127	16792	2.98242	0.811696	0.0379382	0.0372794
GOTERM_BP_DIRECT	GO:0000398~mRNA splicing, via spliceosome	21	2.91262	0.000535081	SRRM2, DDX5, SNRPN, FUS, LSM8, POLR2A, HNRNPUL1, HNRNPH1, TRA2B, PCBP2, SRSF2, SRSF3, SNRNP25, PABPC1, HNRNPA1, SRSF6, SRSF7, RBMX, SRSF11, HNRNPA0, SF1	665	222	16792	2.38862	0.832647	0.0388516	0.0381769
GOTERM_BP_DIRECT	GO:0006928~movement of cell or subcellular component	12	1.66436	0.000561189	CXCL8, ARPC3, CXCR3, CCL4, PLAUR, CD9, MSN, RAC1, ARPC5, SPINT2, TXN, ACTB	665	86	16792	3.52341	0.846629	0.0398802	0.0391877
GOTERM_BP_DIRECT	GO:0032720~negative regulation of tumor necrosis factor production	8	1.10957	0.000633895	GPNMB, GSTP1, TSPO, ACP5, TNFAIP3, ARRB2, LGALS9, GAS6	665	38	16792	5.31603	0.879714	0.0436308	0.0428731
GOTERM_BP_DIRECT	GO:0010941~regulation of cell death	5	0.693481	0.000640092	JUN, JUND, EEF1D, YWHAZ, HSPA1A	665	11	16792	11.4778	0.882179	0.0436308	0.0428731
GOTERM_BP_DIRECT	GO:0006977~DNA damage response, signal transduction by p53 class mediator resulting in cell cycle arrest	10	1.38696	0.000696183	RBM38, NPM1, BTG2, RGCC, CNOT6L, MDM4, ARID3A, PPP2R5C, SOX4, ZNF385A	665	62	16792	4.07276	0.90232	0.046505	0.0456975
GOTERM_BP_DIRECT	GO:0050776~regulation of immune response	18	2.49653	0.000711085	IFITM1, CD81, ITGB2, HLA-C, TREM2, HLA-A, SLA2, TREM1, FCGR3A, TYROBP, SELL, JAML, IGKC, IRF7, IGLC3, CD300E, IGLC2, FCGR1A	665	178	16792	2.55348	0.907066	0.0465691	0.0457604
GOTERM_BP_DIRECT	GO:0051092~positive regulation of NF-kappaB transcription factor activity	15	2.08044	0.00079512	NPM1, PRKCB, ITGB2, CIB1, CFLAR, MTDH, NFKBIA, IL1B, S100A12, NLRP3, LGALS9, S100A9, S100A8, TRIM22, HSPA1A	665	133	16792	2.84787	0.929825	0.0505535	0.0496756
GOTERM_BP_DIRECT	GO:0032496~response to lipopolysaccharide	17	2.35784	0.000802196	JUN, JUND, SLC11A1, C5AR1, LY96, CSF2RB, CXCL3, SOD2, CXCL2, FOXP1, MAPKAPK2, CASP1, ACP5, LGALS9, S100A8, TNFRSF21, HNRNPA0	665	164	16792	2.61749	0.931465	0.0505535	0.0496756
GOTERM_BP_DIRECT	GO:0071333~cellular response to glucose stimulus	9	1.24827	0.000925042	ERN1, MEF2C, XBP1, LGALS1, SERPINF1, UCP2, CYBA, GAS6, SOX4	665	52	16792	4.37039	0.954547	0.0564899	0.0555089
GOTERM_BP_DIRECT	GO:0034329~cell junction assembly	5	0.693481	0.000930222	VASP, VMP1, FLNA, ACTB, LIMS1	665	12	16792	10.5213	0.955327	0.0564899	0.0555089
GOTERM_BP_DIRECT	GO:0019886~antigen processing and presentation of exogenous peptide antigen via MHC class II	12	1.66436	0.000996063	HLA-DRB5, FCER1G, CTSL, AP2S1, HLA-DPB1, HLA-DRA, IFI30, CTSD, CTSS, HLA-DRB1, HLA-DPA1, LGMN	665	92	16792	3.29363	0.964153	0.0583658	0.0573523
GOTERM_BP_DIRECT	GO:0031397~negative regulation of protein ubiquitination	8	1.10957	0.00101911	TSPO, TNFAIP3, ISG15, PARK7, ARRB2, OGT, SOX4, HSPA1A	665	41	16792	4.92705	0.966811	0.0586865	0.0576674
GOTERM_BP_DIRECT	GO:0040008~regulation of growth	9	1.24827	0.00105241	SOCS1, NSMCE3, CREG1, UBE2E3, OSM, GAS6, TKT, AES, TMEM8B	665	53	16792	4.28793	0.970309	0.059577	0.0585425
GOTERM_BP_DIRECT	GO:0042127~regulation of cell proliferation	18	2.49653	0.0010948	JUN, EGLN3, ANXA1, JUND, CIB1, CXCL3, CXCL2, SAT1, GNL3, NFKBIA, FGR, CCDC88A, RNF126, MZB1, SGK1, BID, S100A11, TNFRSF21	665	185	16792	2.45687	0.974232	0.0609436	0.0598853
GOTERM_BP_DIRECT	GO:2001200~positive regulation of dendritic cell differentiation	4	0.554785	0.00112556	LGALS3, LGALS1, HMGB1, LGALS9	665	6	16792	16.8341	0.976751	0.0616288	0.0605586
GOTERM_BP_DIRECT	GO:0045730~respiratory burst	5	0.693481	0.00130185	CD52, NCF1, NCF2, SLC11A1, CYBA	665	13	16792	9.71197	0.987106	0.0696623	0.0684526
GOTERM_BP_DIRECT	GO:0008360~regulation of cell shape	15	2.08044	0.00131399	CSF1R, ANXA1, SH3KBP1, LST1, ITGB2, MSN, MYL12A, VEGFA, FGR, HCK, CCL3, CCL2, ALDOA, EZR, CDC42SE2	665	140	16792	2.70548	0.987619	0.0696623	0.0684526
GOTERM_BP_DIRECT	GO:0031623~receptor internalization	8	1.10957	0.00136429	RAB31, CXCL8, FCER1G, CD81, ITGB2, CD9, ARRB2, EZR	665	43	16792	4.69788	0.989536	0.0711989	0.0699625
GOTERM_BP_DIRECT	GO:0098869~cellular oxidant detoxification	10	1.38696	0.00168705	GPX4, GSTO1, GSTP1, HBB, HBA2, PARK7, APOE, TXN, FAM213A, S100A9	665	70	16792	3.6073	0.996445	0.0866883	0.0851829
GOTERM_BP_DIRECT	GO:1900153~positive regulation of nuclear-transcribed mRNA catabolic process, deadenylation-dependent decay	5	0.693481	0.00176596	ZFP36, PABPC1, ZFP36L2, ZFP36L1, TNRC6B	665	14	16792	9.01826	0.99727	0.0869702	0.08546
GOTERM_BP_DIRECT	GO:0001731~formation of translation preinitiation complex	6	0.832178	0.00177065	EIF3L, EIF3H, EIF3E, EIF3F, EIF3D, EIF4B	665	23	16792	6.58725	0.997313	0.0869702	0.08546
GOTERM_BP_DIRECT	GO:0042742~defense response to bacterium	15	2.08044	0.00183722	CEBPB, FCER1G, CCL20, SLC11A1, ISG15, CFP, SPN, PLAC8, IGKC, IGLC3, IRF8, S100A12, IGLC2, S100A9, S100A8	665	145	16792	2.61219	0.997849	0.0889321	0.0873878
GOTERM_BP_DIRECT	GO:0071347~cellular response to interleukin-1	10	1.38696	0.00186567	CEBPB, CXCL8, CCL20, CCL4L2, CCL3L3, CCL4, CCL3, CCL2, HIF1A, RBMX	665	71	16792	3.5565	0.998045	0.0890193	0.0874735
GOTERM_BP_DIRECT	GO:0038066~p38MAPK cascade	4	0.554785	0.00191191	ZFP36, MAPKAPK2, LGALS9, ZFP36L1	665	7	16792	14.4292	0.998325	0.0899405	0.0883787
GOTERM_BP_DIRECT	GO:0030168~platelet activation	13	1.80305	0.00198103	FCER1G, PRKCB, RHOG, ARRB2, YWHAZ, RHOB, GNA15, RAC2, CD9, FLNA, LCP2, RAC1, GAS6	665	115	16792	2.85448	0.998671	0.0918978	0.090302
GOTERM_BP_DIRECT	GO:0032729~positive regulation of interferon-gamma production	8	1.10957	0.00204581	IL1B, SLC11A1, PDE4B, HLA-DPB1, IRF8, HLA-A, CD14, HLA-DPA1	665	46	16792	4.3915	0.99893	0.0924285	0.0908234
GOTERM_BP_DIRECT	GO:0042981~regulation of apoptotic process	19	2.63523	0.00204782	BNIP3L, RBM25, PRELID1, DUSP1, NME4, CFLAR, ACTN4, PHB, LGALS1, TRAF4, CASP1, CARD16, SGK1, BID, TPT1, TNFRSF21, CTSB, MCL1, BIRC3	665	213	16792	2.25245	0.998937	0.0924285	0.0908234
GOTERM_BP_DIRECT	GO:0071407~cellular response to organic cyclic compound	9	1.24827	0.00213986	NFKBIA, MSR1, P2RY6, CEBPB, LGALS1, IL1B, CCL3, CCL2, CYBA	665	59	16792	3.85187	0.999219	0.0951341	0.093482
GOTERM_BP_DIRECT	GO:0034341~response to interferon-gamma	6	0.832178	0.00216473	IFITM3, CD86, IFITM1, IFITM2, SLC11A1, CXCL16	665	24	16792	6.31278	0.999281	0.0951341	0.093482
GOTERM_BP_DIRECT	GO:0045944~positive regulation of transcription from RNA polymerase II promoter	58	8.04438	0.00226819	APP, SPI1, CD81, PARK7, HMGB1, IKZF1, NR3C1, ETS2, CHCHD2, NAMPT, MYBL2, CCNL1, HMGN3, SOX4, DDX17, KDM6B, MEF2C, SLC11A1, FOXP1, IRF4, SUB1, NCL, IL1B, IRF7, PFN1, CEBPB, DDX5, CEBPD, CREM, RTF1, HIF1A, PLAC8, CXCR3, DHX36, NLRP3, HES1, BRD4, JUN, XBP1, JUND, BCL11A, OSM, ARID3A, FOSL2, VEGFA, NFKBIA, AHI1, NR4A1, RGCC, NR4A3, MAFB, ZFAT, REL, CTNNB1, TCF4, LPIN1, OGT, RBMX	665	981	16792	1.49293	0.999492	0.0983862	0.0966777
GOTERM_BP_DIRECT	GO:0008630~intrinsic apoptotic signaling pathway in response to DNA damage	8	1.10957	0.00232337	POLB, BCL2L11, BCL2A1, HMOX1, SOD2, FNIP2, CRIP1, MCL1	665	47	16792	4.29806	0.999577	0.0985591	0.0968476
GOTERM_BP_DIRECT	GO:0051607~defense response to virus	16	2.21914	0.00233119	IFITM3, CD86, BNIP3L, IFITM1, IFITM2, ISG15, EIF2AK4, ZC3HAV1, IFI44L, ISG20, PCBP2, DDIT4, ITGAX, NLRP3, TRIM22, APOBEC3A	665	165	16792	2.44859	0.999588	0.0985591	0.0968476
GOTERM_BP_DIRECT	GO:0051603~proteolysis involved in cellular protein catabolic process	8	1.10957	0.00262907	CTSA, PSMA2, CTSL, CTSH, CPVL, CTSS, CTSB, LGMN	665	48	16792	4.20852	0.999848	0.108408	0.106526
GOTERM_BP_DIRECT	GO:0010467~gene expression	8	1.10957	0.00262907	WTAP, POLR2A, HNRNPH1, PCBP2, LTB, HNRNPA1, RBMX, HNRNPA0	665	48	16792	4.20852	0.999848	0.108408	0.106526
GOTERM_BP_DIRECT	GO:0043086~negative regulation of catalytic activity	10	1.38696	0.00273684	PPP1R2, PPP1R14A, PPP1R14B, SET, RNH1, ANXA2, PPP1R10, ANXA5, TIMP1, FNIP2	665	75	16792	3.36682	0.999894	0.111476	0.10954
GOTERM_BP_DIRECT	GO:0045576~mast cell activation	4	0.554785	0.00296945	FCER1G, S100A12, LCP2, CD48	665	8	16792	12.6256	0.999951	0.117935	0.115887
GOTERM_BP_DIRECT	GO:0010818~T cell chemotaxis	4	0.554785	0.00296945	CXCR3, GPR183, CCL3, CXCL16	665	8	16792	12.6256	0.999951	0.117935	0.115887
GOTERM_BP_DIRECT	GO:0010951~negative regulation of endopeptidase activity	13	1.80305	0.00303666	CSTB, APP, CSTA, SERPINB1, SERPINA1, APLP2, SERPINF1, PEBP1, SPINT2, SERPINB6, TIMP2, TIMP1, CARD16	665	121	16792	2.71293	0.999961	0.117935	0.115887
GOTERM_BP_DIRECT	GO:0050727~regulation of inflammatory response	9	1.24827	0.00325605	HCK, SEMA7A, ANXA1, CASP1, TNFAIP3, PARK7, BRD4, BIRC3, FOXP1	665	63	16792	3.6073	0.999981	0.125002	0.122832
GOTERM_BP_DIRECT	GO:0000187~activation of MAPK activity	12	1.66436	0.00337441	MAP3K2, DUSP5, CD81, IL1B, C5AR1, MAPKAPK2, ERP29, FPR1, CXCR4, THBS1, DUSP6, AVPI1	665	107	16792	2.8319	0.999987	0.128074	0.12585
GOTERM_BP_DIRECT	GO:0000381~regulation of alternative mRNA splicing, via spliceosome	7	0.970874	0.0035027	RBM25, DDX5, WTAP, TRA2B, SRSF2, SRSF6, RBMX	665	38	16792	4.65152	0.999992	0.13145	0.129167
GOTERM_BP_DIRECT	GO:0002224~toll-like receptor signaling pathway	6	0.832178	0.00372854	CTSL, MAPKAPK2, CTSS, HSP90B1, CTSB, LGMN	665	27	16792	5.61136	0.999996	0.13837	0.135967
GOTERM_BP_DIRECT	GO:0002504~antigen processing and presentation of peptide or polysaccharide antigen via MHC class II	5	0.693481	0.00382047	HLA-DRB5, HLA-DPB1, HLA-DRA, HLA-DRB1, HLA-DPA1	665	17	16792	7.4268	0.999997	0.1387	0.136291
GOTERM_BP_DIRECT	GO:0030224~monocyte differentiation	5	0.693481	0.00382047	CSF1R, MEF2C, JUN, MT1G, VEGFA	665	17	16792	7.4268	0.999997	0.1387	0.136291
GOTERM_BP_DIRECT	GO:0010628~positive regulation of gene expression	21	2.91262	0.00389833	MEF2C, SLC11A1, MSN, PARK7, ARRB2, PHB, HIF1A, VEGFA, CDC42, RGCC, IL1B, ID2, CCL3, ERP29, CTSH, TMED2, LGALS9, EZR, GAS6, HSPA1A, LIMS1	665	262	16792	2.02395	0.999998	0.140004	0.137573
GOTERM_BP_DIRECT	GO:0000302~response to reactive oxygen species	7	0.970874	0.00400382	TRA2B, GSTP1, PRDX1, CYBA, APOE, TXN, SOD2	665	39	16792	4.53225	0.999998	0.142263	0.139793
GOTERM_BP_DIRECT	GO:0071404~cellular response to low-density lipoprotein particle stimulus	4	0.554785	0.00432397	FCER1G, CD81, ITGB2, CD9	665	9	16792	11.2227	0.999999	0.148236	0.145662
GOTERM_BP_DIRECT	GO:0048247~lymphocyte chemotaxis	6	0.832178	0.00439383	CCL20, CCL4L2, CCL3L3, CCL3, CCL2, CKLF	665	28	16792	5.41096	1	0.148236	0.145662
GOTERM_BP_DIRECT	GO:0061418~regulation of transcription from RNA polymerase II promoter in response to hypoxia	6	0.832178	0.00439383	EGLN3, UBE2D2, UBE2D1, TCEB2, HIF1A, VEGFA	665	28	16792	5.41096	1	0.148236	0.145662
GOTERM_BP_DIRECT	GO:0035666~TRIF-dependent toll-like receptor signaling pathway	6	0.832178	0.00439383	UBE2D2, IRF7, UBE2D1, LY96, CD14, BIRC3	665	28	16792	5.41096	1	0.148236	0.145662
GOTERM_BP_DIRECT	GO:0043388~positive regulation of DNA binding	6	0.832178	0.00439383	IRF4, PLAUR, HES1, CALM3, HMGB1, TXN	665	28	16792	5.41096	1	0.148236	0.145662
GOTERM_BP_DIRECT	GO:0038096~Fc-gamma receptor signaling pathway involved in phagocytosis	13	1.80305	0.00450785	ARPC5, ACTB, CDC42, FGR, HCK, FCGR3A, FCGR2A, IGKC, ARPC3, IGLC3, IGLC2, RAC1, FCGR1A	665	127	16792	2.58476	1	0.150562	0.147948
GOTERM_BP_DIRECT	GO:0045071~negative regulation of viral genome replication	7	0.970874	0.00455605	ISG20, IFITM3, IFITM1, IFITM2, ISG15, ZC3HAV1, APOBEC3A	665	40	16792	4.41895	1	0.150665	0.148049
GOTERM_BP_DIRECT	GO:0043085~positive regulation of catalytic activity	10	1.38696	0.00461445	CTSA, NPM1, NCF1, GMFG, ALOX5AP, APOC1, PSAP, CIB1, CFLAR, OGT	665	81	16792	3.11742	1	0.151101	0.148477
GOTERM_BP_DIRECT	GO:0034142~toll-like receptor 4 signaling pathway	5	0.693481	0.00476029	NFKBIA, ITGB2, LY96, CD14, LGALS9	665	18	16792	7.0142	1	0.154363	0.151682
GOTERM_BP_DIRECT	GO:0007155~cell adhesion	31	4.29958	0.00500534	APP, SELPLG, PTPRS, B4GALT1, ITGB2, CIB1, ITGAE, THBS1, GPNMB, CXCR3, CCL4, ITGAX, SPP1, CCL2, OLR1, HES1, RAC1, CD99, CD164, PARVB, RHOB, HCK, VCAN, THEMIS2, SELL, NINJ1, CTNNB1, CD9, TGFBI, GAS6, CD44	665	459	16792	1.70541	1	0.160748	0.157957
GOTERM_BP_DIRECT	GO:0070527~platelet aggregation	7	0.970874	0.00516238	PLEK, GNAS, HBB, FLNA, GAS6, MYL12A, ACTB	665	41	16792	4.31117	1	0.164213	0.161361
GOTERM_BP_DIRECT	GO:0035690~cellular response to drug	9	1.24827	0.00572002	PPP1R14A, MEF2C, MT2A, RNF149, IL1B, CCL4, PDE4B, CCL2, GAS6	665	69	16792	3.29363	1	0.176314	0.173252
GOTERM_BP_DIRECT	GO:0043154~negative regulation of cysteine-type endopeptidase activity involved in apoptotic process	9	1.24827	0.00572002	CDKN2D, NR4A1, IFI6, ARRB2, GAS6, THBS1, CD44, HERPUD1, VEGFA	665	69	16792	3.29363	1	0.176314	0.173252
GOTERM_BP_DIRECT	GO:0045740~positive regulation of DNA replication	7	0.970874	0.0058258	CDC42, CST3, NPM1, JUN, RAC1, AREG, EREG	665	42	16792	4.20852	1	0.176314	0.173252
GOTERM_BP_DIRECT	GO:0007263~nitric oxide mediated signal transduction	5	0.693481	0.00584369	RASD1, DDAH2, FPR1, MT1X, APOE	665	19	16792	6.64503	1	0.176314	0.173252
GOTERM_BP_DIRECT	GO:0051897~positive regulation of protein kinase B signaling	10	1.38696	0.00586782	XBP1, CCL3, VEGFB, PARK7, ARRB2, TXN, GAS6, THBS1, MTDH, HBEGF	665	84	16792	3.00609	1	0.176314	0.173252
GOTERM_BP_DIRECT	GO:0002250~adaptive immune response	14	1.94175	0.00591231	CD86, IGHM, ANXA1, PRKCB, EIF2AK4, LILRB4, CTSS, LILRA4, JCHAIN, CLEC4C, CTSL, GPR183, CTSH, TNFRSF21	665	148	16792	2.38862	1	0.176314	0.173252
GOTERM_BP_DIRECT	GO:0050852~T cell receptor signaling pathway	14	1.94175	0.00591231	HLA-DRB5, UBE2D2, UBE2D1, NFKBIA, THEMIS2, PSMA2, HLA-DPB1, PDE4B, HLA-DRA, PSME2, LCP2, TNFRSF21, HLA-DRB1, HLA-DPA1	665	148	16792	2.38862	1	0.176314	0.173252
GOTERM_BP_DIRECT	GO:0032691~negative regulation of interleukin-1 beta production	4	0.554785	0.00599691	GSTP1, ACP5, TNFAIP3, ARRB2	665	10	16792	10.1005	1	0.177254	0.174176
GOTERM_BP_DIRECT	GO:0070301~cellular response to hydrogen peroxide	8	1.10957	0.00695816	CST3, KDM6B, ANXA1, APEX1, PPIF, TNFAIP3, PARK7, RHOB	665	57	16792	3.54402	1	0.203844	0.200304
GOTERM_BP_DIRECT	GO:0071385~cellular response to glucocorticoid stimulus	5	0.693481	0.0070796	ZFP36, ANXA1, GSTP1, ZFP36L2, ZFP36L1	665	20	16792	6.31278	1	0.203844	0.200304
GOTERM_BP_DIRECT	GO:0050850~positive regulation of calcium-mediated signaling	5	0.693481	0.0070796	HINT1, CCL4, CCL3, TREM2, ADA	665	20	16792	6.31278	1	0.203844	0.200304
GOTERM_BP_DIRECT	GO:0043434~response to peptide hormone	7	0.970874	0.00733582	BTG2, BTG1, ANXA1, JUND, TIMP1, AREG, EREG	665	44	16792	4.01722	1	0.208571	0.204949
GOTERM_BP_DIRECT	GO:0006956~complement activation	10	1.38696	0.00736866	C1QB, FCN1, CFD, C1QA, RGCC, IGKC, IGLC3, IGLC2, CFP, C1QC	665	87	16792	2.90243	1	0.208571	0.204949
GOTERM_BP_DIRECT	GO:0001525~angiogenesis	18	2.49653	0.00753784	XBP1, JUN, CXCL8, ANXA2, TNFAIP2, VEGFB, CIB1, HIF1A, SAT1, TYMP, RHOB, EREG, VEGFA, CXCR3, NCL, CCL2, HMOX1, TGFBI	665	223	16792	2.03821	1	0.210762	0.207102
GOTERM_BP_DIRECT	GO:0043488~regulation of mRNA stability	11	1.52566	0.00757228	ZFP36, SET, PSMA2, APEX1, MAPKAPK2, PSME2, PABPC1, YWHAZ, ZFP36L2, ZFP36L1, HSPA1A	665	103	16792	2.69672	1	0.210762	0.207102
GOTERM_BP_DIRECT	GO:0050821~protein stabilization	13	1.80305	0.00772962	PARK7, PHB, IFI30, STK4, LAMP1, FLNA, MDM4, PIM2, PFN1, PPIB, GAPDH, SOX4, HSPA1A	665	136	16792	2.41371	1	0.210872	0.20721
GOTERM_BP_DIRECT	GO:1900026~positive regulation of substrate adhesion-dependent cell spreading	6	0.832178	0.00790755	CDC42, FLNA, CIB1, RAC1, LIMS1, S100A10	665	32	16792	4.73459	1	0.210872	0.20721
GOTERM_BP_DIRECT	GO:0000122~negative regulation of transcription from RNA polymerase II promoter	43	5.96394	0.00795829	BTG2, DDX5, SPI1, UBE2D1, RTF1, HMGB1, IKZF1, PHB, TXN, CXXC5, SLA2, N4BP2L2, ETS2, MTDH, UXT, ZFP36, HES1, FNIP2, HIST1H1C, XBP1, CBX6, MEF2C, JUND, HSBP1, BCL11A, TSC22D3, ETV3, FOXP1, AES, VEGFA, NR4A3, IFI27, ID2, REL, IRF7, IRF8, CTNNB1, TCF4, MDM4, EZR, MXD1, PTPN2, MXD4	665	720	16792	1.50805	1	0.210872	0.20721
GOTERM_BP_DIRECT	GO:0002523~leukocyte migration involved in inflammatory response	4	0.554785	0.00800572	ITGB2, CCL2, S100A9, S100A8	665	11	16792	9.18223	1	0.210872	0.20721
GOTERM_BP_DIRECT	GO:0060213~positive regulation of nuclear-transcribed mRNA poly(A) tail shortening	4	0.554785	0.00800572	ZFP36, BTG2, PABPC1, TNRC6B	665	11	16792	9.18223	1	0.210872	0.20721
GOTERM_BP_DIRECT	GO:0010759~positive regulation of macrophage chemotaxis	4	0.554785	0.00800572	C5AR1, C3AR1, CCL2, THBS1	665	11	16792	9.18223	1	0.210872	0.20721
GOTERM_BP_DIRECT	GO:0050729~positive regulation of inflammatory response	9	1.24827	0.00801817	CCL4L2, CCL3L3, CCL4, CCL3, S100A12, CCL2, PLA2G7, S100A9, S100A8	665	73	16792	3.11315	1	0.210872	0.20721
GOTERM_BP_DIRECT	GO:0001649~osteoblast differentiation	11	1.52566	0.00809051	FBL, MEF2C, SEMA7A, VCAN, GPNMB, H3F3B, SPP1, CCL3, RRBP1, PHB, RBMX	665	104	16792	2.67079	1	0.211112	0.207446
GOTERM_BP_DIRECT	GO:0032374~regulation of cholesterol transport	3	0.416089	0.00888293	LRP1, APOC1, TSPO	665	4	16792	18.9383	1	0.226481	0.222548
GOTERM_BP_DIRECT	GO:0032673~regulation of interleukin-4 production	3	0.416089	0.00888293	HLA-DRB5, LGALS9, HLA-DRB1	665	4	16792	18.9383	1	0.226481	0.222548
GOTERM_BP_DIRECT	GO:1901991~negative regulation of mitotic cell cycle phase transition	3	0.416089	0.00888293	RGCC, ZFP36L2, ZFP36L1	665	4	16792	18.9383	1	0.226481	0.222548
GOTERM_BP_DIRECT	GO:0042102~positive regulation of T cell proliferation	8	1.10957	0.00918557	SPN, ANXA1, IL1B, HLA-DPB1, HES1, AIF1, TNFSF13B, HLA-DPA1	665	60	16792	3.36682	1	0.232423	0.228387
GOTERM_BP_DIRECT	GO:0034976~response to endoplasmic reticulum stress	9	1.24827	0.00939836	ERN1, XBP1, CEBPB, BCL2L11, CXCL8, EEF2, THBS1, HSP90B1, HERPUD1	665	75	16792	3.03014	1	0.236019	0.23192
GOTERM_BP_DIRECT	GO:0050718~positive regulation of interleukin-1 beta secretion	5	0.693481	0.0100419	CASP1, CCL3, NLRP3, HMGB1, LGALS9	665	22	16792	5.73889	1	0.242758	0.238543
GOTERM_BP_DIRECT	GO:0031532~actin cytoskeleton reorganization	7	0.970874	0.0101028	ANXA1, GPR65, PLEK, FLNA, PARVB, EZR, S100A9	665	47	16792	3.76081	1	0.242758	0.238543
GOTERM_BP_DIRECT	GO:0031100~organ regeneration	7	0.970874	0.0101028	PKM, NR4A3, GSTP1, C5AR1, CCL2, LPIN1, GAS6	665	47	16792	3.76081	1	0.242758	0.238543
GOTERM_BP_DIRECT	GO:1903507~negative regulation of nucleic acid-templated transcription	7	0.970874	0.0101028	CREG1, APEX1, SRSF2, CDYL, TOB2, TRIM22, SF1	665	47	16792	3.76081	1	0.242758	0.238543
GOTERM_BP_DIRECT	GO:0045600~positive regulation of fat cell differentiation	7	0.970874	0.0101028	ZFP36, XBP1, CEBPB, ID2, STK4, ZNF385A, ZFP36L1	665	47	16792	3.76081	1	0.242758	0.238543
GOTERM_BP_DIRECT	GO:0032760~positive regulation of tumor necrosis factor production	7	0.970874	0.0101028	FCER1G, CCL3, LY96, CCL2, CYBA, CD14, HMGB1	665	47	16792	3.76081	1	0.242758	0.238543
GOTERM_BP_DIRECT	GO:0097067~cellular response to thyroid hormone stimulus	4	0.554785	0.0103642	CTSL, CTSH, CTSS, CTSB	665	12	16792	8.41704	1	0.245507	0.241244
GOTERM_BP_DIRECT	GO:0010447~response to acidic pH	4	0.554785	0.0103642	SERPINF1, GPR65, CTSS, LGMN	665	12	16792	8.41704	1	0.245507	0.241244
GOTERM_BP_DIRECT	GO:0045454~cell redox homeostasis	9	1.24827	0.0109481	NCF1, NCF2, APEX1, SLC11A1, PRDX1, SH3BGRL3, GLRX, CYBA, TXN	665	77	16792	2.95143	1	0.257512	0.25304
GOTERM_BP_DIRECT	GO:0001836~release of cytochrome c from mitochondria	5	0.693481	0.0117832	JUN, BCL2A1, IFI6, SOD2, BID	665	23	16792	5.48938	1	0.275215	0.270436
GOTERM_BP_DIRECT	GO:0002479~antigen processing and presentation of exogenous peptide antigen via MHC class I, TAP-dependent	8	1.10957	0.0118947	NCF1, NCF2, PSMA2, HLA-C, PSME2, CYBA, HLA-A, FCGR1A	665	63	16792	3.20649	1	0.275891	0.2711
GOTERM_BP_DIRECT	GO:0006878~cellular copper ion homeostasis	4	0.554785	0.0130829	APP, MT2A, SLC31A2, ATOX1	665	13	16792	7.76958	1	0.299294	0.294097
GOTERM_BP_DIRECT	GO:0048246~macrophage chemotaxis	4	0.554785	0.0130829	LGALS3, CCL3, CCL2, CKLF	665	13	16792	7.76958	1	0.299294	0.294097
GOTERM_BP_DIRECT	GO:0051602~response to electrical stimulus	5	0.693481	0.0137069	BTG2, AKAP9, CD14, SOD2, AIF1	665	24	16792	5.26065	1	0.309331	0.303959
GOTERM_BP_DIRECT	GO:0045671~negative regulation of osteoclast differentiation	5	0.693481	0.0137069	MAFB, CCL3, CTNNB1, TOB2, LILRB4	665	24	16792	5.26065	1	0.309331	0.303959
GOTERM_BP_DIRECT	GO:0036016~cellular response to interleukin-3	3	0.416089	0.0144183	MT2A, IL3RA, CSF2RB	665	5	16792	15.1507	1	0.316824	0.311322
GOTERM_BP_DIRECT	GO:0032611~interleukin-1 beta production	3	0.416089	0.0144183	IL1B, CASP1, NLRP3	665	5	16792	15.1507	1	0.316824	0.311322
GOTERM_BP_DIRECT	GO:0002381~immunoglobulin production involved in immunoglobulin mediated immune response	3	0.416089	0.0144183	HLA-DRB5, HLA-DRB1, GAPT	665	5	16792	15.1507	1	0.316824	0.311322
GOTERM_BP_DIRECT	GO:1902966~positive regulation of protein localization to early endosome	3	0.416089	0.0144183	MSN, EZR, VEGFA	665	5	16792	15.1507	1	0.316824	0.311322
GOTERM_BP_DIRECT	GO:0042130~negative regulation of T cell proliferation	6	0.832178	0.0145664	SPN, HLA-DRB5, CEBPB, GPNMB, HLA-DRB1, TNFRSF21	665	37	16792	4.09478	1	0.317986	0.312464
GOTERM_BP_DIRECT	GO:0030335~positive regulation of cell migration	15	2.08044	0.0147079	CSF1R, SEMA7A, XBP1, CIB1, ACTN4, AIF1, THBS1, CXCL16, VEGFA, FGR, SDCBP, GPNMB, CCL3, CTSH, HBEGF	665	184	16792	2.05852	1	0.318989	0.313449
GOTERM_BP_DIRECT	GO:0015949~nucleobase-containing small molecule interconversion	5	0.693481	0.0158188	GUK1, CMPK1, NME4, GLRX, TXN	665	25	16792	5.05023	1	0.34087	0.334951
GOTERM_BP_DIRECT	GO:0042554~superoxide anion generation	4	0.554785	0.0161694	NCF1, NCF2, CYBA, SOD2	665	14	16792	7.21461	1	0.343985	0.338012
GOTERM_BP_DIRECT	GO:0043537~negative regulation of blood vessel endothelial cell migration	4	0.554785	0.0161694	RGCC, HMGB1, APOE, THBS1	665	14	16792	7.21461	1	0.343985	0.338012
GOTERM_BP_DIRECT	GO:0000165~MAPK cascade	19	2.63523	0.0165682	DUSP5, MEF2C, PEBP1, CSF2RB, DUSP6, ZFP36L1, EREG, ZFP36, PSMA2, IL1B, IL3RA, MAPKAPK2, AKAP9, CCL3, CCL2, PSME2, CALM3, LAMTOR2, HBEGF	665	262	16792	1.83119	1	0.35024	0.344158
GOTERM_BP_DIRECT	GO:0006919~activation of cysteine-type endopeptidase activity involved in apoptotic process	9	1.24827	0.0167294	EGLN3, BCL2L11, IFI27, CASP1, NLRP3, CTSH, BID, S100A9, S100A8	665	83	16792	2.73807	1	0.351423	0.34532
GOTERM_BP_DIRECT	GO:0045727~positive regulation of translation	7	0.970874	0.0177212	RBM3, NPM1, CIRBP, PABPC1, EEF2, THBS1, SOX4	665	53	16792	3.33505	1	0.36993	0.363506
GOTERM_BP_DIRECT	GO:0030307~positive regulation of cell growth	9	1.24827	0.0178727	CDC42, SDCBP, H3F3B, CIB1, CYBA, S100A9, S100A8, HBEGF, CXCL16	665	84	16792	2.70548	1	0.370776	0.364338
GOTERM_BP_DIRECT	GO:0061621~canonical glycolysis	5	0.693481	0.0181243	PKM, TPI1, ENO1, ALDOA, GAPDH	665	26	16792	4.85599	1	0.373674	0.367185
GOTERM_BP_DIRECT	GO:0008284~positive regulation of cell proliferation	29	4.02219	0.0184912	CD86, CSF1R, CD81, ODC1, CIB1, THBS1, AREG, TNFSF13B, PLAC8, CST3, SDCBP, CXCR3, NAMPT, RAC2, CTSH, HES1, TIMP1, SOX4, NPM1, XBP1, CNOT6L, RHOG, OSM, EREG, VEGFA, HCK, MZB1, FOLR2, HBEGF	665	466	16792	1.57142	1	0.378899	0.37232
GOTERM_BP_DIRECT	GO:0050853~B cell receptor signaling pathway	7	0.970874	0.0192915	IGHM, MEF2C, IGKC, PRKCB, IGLC3, MNDA, IGLC2	665	54	16792	3.27329	1	0.392567	0.38575
GOTERM_BP_DIRECT	GO:0002437~inflammatory response to antigenic stimulus	4	0.554785	0.0196284	KDM6B, HLA-DRB5, HMGB1, HLA-DRB1	665	15	16792	6.73363	1	0.392567	0.38575
GOTERM_BP_DIRECT	GO:0043403~skeletal muscle tissue regeneration	4	0.554785	0.0196284	PKM, NACA, IFRD1, CFLAR	665	15	16792	6.73363	1	0.392567	0.38575
GOTERM_BP_DIRECT	GO:0051044~positive regulation of membrane protein ectodomain proteolysis	4	0.554785	0.0196284	IL1B, NRDC, SNX9, APOE	665	15	16792	6.73363	1	0.392567	0.38575
GOTERM_BP_DIRECT	GO:1901215~negative regulation of neuron death	6	0.832178	0.0199692	GPNMB, SERPINF1, REL, CTNNB1, PARK7, APOE	665	40	16792	3.78767	1	0.397008	0.390113
GOTERM_BP_DIRECT	GO:0010629~negative regulation of gene expression	12	1.66436	0.0201053	CDC42, MEF2C, ID2, SERPINF1, ERP29, CCL3, REL, VEGFB, PARK7, LGALS9, AIF1, AES	665	137	16792	2.21178	1	0.397348	0.390448
GOTERM_BP_DIRECT	GO:0010575~positive regulation of vascular endothelial growth factor production	5	0.693481	0.0206279	IL1B, C5AR1, C3AR1, HIF1A, SULF2	665	27	16792	4.67613	1	0.404346	0.397324
GOTERM_BP_DIRECT	GO:0009299~mRNA transcription	3	0.416089	0.0210647	DDX5, EEF1D, EREG	665	6	16792	12.6256	1	0.404346	0.397324
GOTERM_BP_DIRECT	GO:0048667~cell morphogenesis involved in neuron differentiation	3	0.416089	0.0210647	MEF2C, ID2, HES1	665	6	16792	12.6256	1	0.404346	0.397324
GOTERM_BP_DIRECT	GO:0032680~regulation of tumor necrosis factor production	3	0.416089	0.0210647	ZFP36, MAPKAPK2, FOXP1	665	6	16792	12.6256	1	0.404346	0.397324
GOTERM_BP_DIRECT	GO:0060789~hair follicle placode formation	3	0.416089	0.0210647	CDC42, GNAS, CTNNB1	665	6	16792	12.6256	1	0.404346	0.397324
GOTERM_BP_DIRECT	GO:0032689~negative regulation of interferon-gamma production	5	0.693481	0.0233336	HLA-DRB5, HMGB1, LGALS9, GAS6, HLA-DRB1	665	28	16792	4.50913	1	0.442734	0.435046
GOTERM_BP_DIRECT	GO:0006910~phagocytosis, recognition	5	0.693481	0.0233336	IGHM, IGKC, CLEC7A, IGLC3, IGLC2	665	28	16792	4.50913	1	0.442734	0.435046
GOTERM_BP_DIRECT	GO:0090026~positive regulation of monocyte chemotaxis	4	0.554785	0.0234623	CCL2, HMGB1, PLA2G7, AIF1	665	16	16792	6.31278	1	0.442734	0.435046
GOTERM_BP_DIRECT	GO:0006959~humoral immune response	7	0.970874	0.0245641	MEF2C, GPR183, LY86, CCL2, TREM2, TREM1, TNFRSF21	665	57	16792	3.10102	1	0.460922	0.452918
GOTERM_BP_DIRECT	GO:0006397~mRNA processing	14	1.94175	0.0257188	RBM38, RBM39, PRPF38B, RBM25, CNOT6L, WTAP, ZFP36L1, LGALS3, SON, SRSF2, HNRNPA1, SRSF7, SRSF11, HNRNPA0	665	179	16792	1.97495	1	0.473823	0.465595
GOTERM_BP_DIRECT	GO:0050766~positive regulation of phagocytosis	5	0.693481	0.0262447	FCER1G, IL1B, SLC11A1, CYBA, GAS6	665	29	16792	4.35364	1	0.473823	0.465595
GOTERM_BP_DIRECT	GO:0001937~negative regulation of endothelial cell proliferation	5	0.693481	0.0262447	RGCC, CXCR3, ATP5A1, APOE, THBS1	665	29	16792	4.35364	1	0.473823	0.465595
GOTERM_BP_DIRECT	GO:0097421~liver regeneration	5	0.693481	0.0262447	NFKBIA, CEBPB, UCP2, HMOX1, SULF2	665	29	16792	4.35364	1	0.473823	0.465595
GOTERM_BP_DIRECT	GO:0000289~nuclear-transcribed mRNA poly(A) tail shortening	5	0.693481	0.0262447	EIF4A2, ZFP36, CNOT6L, PABPC1, EIF4B	665	29	16792	4.35364	1	0.473823	0.465595
GOTERM_BP_DIRECT	GO:0046627~negative regulation of insulin receptor signaling pathway	5	0.693481	0.0262447	PTPRE, SOCS1, PRKCB, IL1B, PTPN2	665	29	16792	4.35364	1	0.473823	0.465595
GOTERM_BP_DIRECT	GO:0010942~positive regulation of cell death	5	0.693481	0.0262447	UCP2, HBB, HBA2, PHB, DUSP6	665	29	16792	4.35364	1	0.473823	0.465595
GOTERM_BP_DIRECT	GO:0070373~negative regulation of ERK1 and ERK2 cascade	7	0.970874	0.0265157	XBP1, DUSP1, GSTP1, PHB, EZR, DUSP6, PTPN2	665	58	16792	3.04755	1	0.474019	0.465787
GOTERM_BP_DIRECT	GO:0045429~positive regulation of nitric oxide biosynthetic process	6	0.832178	0.0265394	DDAH2, IL1B, ITGB2, HBB, SOD2, AIF1	665	43	16792	3.52341	1	0.474019	0.465787
GOTERM_BP_DIRECT	GO:0032355~response to estradiol	9	1.24827	0.0274857	CST3, ANXA1, IFI27, DUSP1, GSTP1, CTNNB1, EEF2, BID, AREG	665	91	16792	2.49736	1	0.483884	0.475481
GOTERM_BP_DIRECT	GO:0071310~cellular response to organic substance	4	0.554785	0.0276712	IL1B, PSAP, CASP1, CD68	665	17	16792	5.94144	1	0.483884	0.475481
GOTERM_BP_DIRECT	GO:2000778~positive regulation of interleukin-6 secretion	4	0.554785	0.0276712	XBP1, IL1B, HMGB1, LGALS9	665	17	16792	5.94144	1	0.483884	0.475481
GOTERM_BP_DIRECT	GO:0070935~3'-UTR-mediated mRNA stabilization	4	0.554785	0.0276712	RBM38, ZFP36, MAPKAPK2, HNRNPA0	665	17	16792	5.94144	1	0.483884	0.475481
GOTERM_BP_DIRECT	GO:0036498~IRE1-mediated unfolded protein response	7	0.970874	0.0285674	ERN1, TSPYL2, XBP1, SEC61G, EDEM1, DNAJB9, SEC61B	665	59	16792	2.9959	1	0.484323	0.475912
GOTERM_BP_DIRECT	GO:0050869~negative regulation of B cell activation	3	0.416089	0.0287258	TNFAIP3, SLA2, SAMSN1	665	7	16792	10.8219	1	0.484323	0.475912
GOTERM_BP_DIRECT	GO:0014009~glial cell proliferation	3	0.416089	0.0287258	EEF2, AREG, SOX4	665	7	16792	10.8219	1	0.484323	0.475912
GOTERM_BP_DIRECT	GO:0031340~positive regulation of vesicle fusion	3	0.416089	0.0287258	ANXA1, ANXA2, KIF5B	665	7	16792	10.8219	1	0.484323	0.475912
GOTERM_BP_DIRECT	GO:0046826~negative regulation of protein export from nucleus	3	0.416089	0.0287258	PARK7, TXN, SOX4	665	7	16792	10.8219	1	0.484323	0.475912
GOTERM_BP_DIRECT	GO:0075522~IRES-dependent viral translational initiation	3	0.416089	0.0287258	PCBP2, EIF3F, EIF3D	665	7	16792	10.8219	1	0.484323	0.475912
GOTERM_BP_DIRECT	GO:0042167~heme catabolic process	3	0.416089	0.0287258	BLVRB, HMOX1, BLVRA	665	7	16792	10.8219	1	0.484323	0.475912
GOTERM_BP_DIRECT	GO:0010501~RNA secondary structure unwinding	6	0.832178	0.0290014	EIF4A2, DDX17, DDX18, DDX5, DDX24, DHX36	665	44	16792	3.44334	1	0.484323	0.475912
GOTERM_BP_DIRECT	GO:0006879~cellular iron ion homeostasis	6	0.832178	0.0290014	SLC11A1, FTH1, HMOX1, HIF1A, ISCU, FTL	665	44	16792	3.44334	1	0.484323	0.475912
GOTERM_BP_DIRECT	GO:1900740~positive regulation of protein insertion into mitochondrial membrane involved in apoptotic signaling pathway	5	0.693481	0.0293638	BCL2L11, GZMB, BID, YWHAZ, YWHAH	665	30	16792	4.20852	1	0.487936	0.479463
GOTERM_BP_DIRECT	GO:0045669~positive regulation of osteoblast differentiation	7	0.970874	0.0307209	MEF2C, IFITM1, CEBPB, JUND, CEBPD, GNAS, CTNNB1	665	60	16792	2.94596	1	0.50796	0.499139
GOTERM_BP_DIRECT	GO:0006687~glycosphingolipid metabolic process	6	0.832178	0.031603	CTSA, SMPD3, UGCG, ASAH1, PSAP, CREM	665	45	16792	3.36682	1	0.512424	0.503526
GOTERM_BP_DIRECT	GO:0006414~translational elongation	4	0.554785	0.0322534	EEF1A1, EEF1B2, EEF1D, EEF2	665	18	16792	5.61136	1	0.512424	0.503526
GOTERM_BP_DIRECT	GO:0001935~endothelial cell proliferation	4	0.554785	0.0322534	ERN1, XBP1, HMOX1, HMGB1	665	18	16792	5.61136	1	0.512424	0.503526
GOTERM_BP_DIRECT	GO:0046597~negative regulation of viral entry into host cell	4	0.554785	0.0322534	IFITM3, FCN1, IFITM1, IFITM2	665	18	16792	5.61136	1	0.512424	0.503526
GOTERM_BP_DIRECT	GO:0001782~B cell homeostasis	4	0.554785	0.0322534	MEF2C, BCL2L11, TNFSF13B, GAPT	665	18	16792	5.61136	1	0.512424	0.503526
GOTERM_BP_DIRECT	GO:0030225~macrophage differentiation	4	0.554785	0.0322534	CDC42, CSF1R, SPI1, VEGFA	665	18	16792	5.61136	1	0.512424	0.503526
GOTERM_BP_DIRECT	GO:0006402~mRNA catabolic process	4	0.554785	0.0322534	ERN1, ZFP36, RNH1, ZFP36L2	665	18	16792	5.61136	1	0.512424	0.503526
GOTERM_BP_DIRECT	GO:0008380~RNA splicing	13	1.80305	0.0322851	RBM38, RBM39, PRPF38B, RBM25, SNRPN, WTAP, LGALS3, SON, SRSF2, LUC7L3, SNRNP25, SRSF7, SRSF11	665	166	16792	1.9775	1	0.512424	0.503526
GOTERM_BP_DIRECT	GO:0032869~cellular response to insulin stimulus	8	1.10957	0.0323717	XBP1, RAB31, GSTP1, UCP2, CCL2, LPIN1, VAMP2, ZFP36L1	665	77	16792	2.62349	1	0.512424	0.503526
GOTERM_BP_DIRECT	GO:0042493~response to drug	20	2.77393	0.0335146	CD86, JUN, ANXA1, JUND, ACSL1, VEGFB, CYBA, SRP14, SOD2, THBS1, DUSP6, CST3, LGALS1, APEX1, TIMP2, GNAS, TSPO, CTNNB1, PLIN2, ADA	665	304	16792	1.66126	1	0.528013	0.518844
GOTERM_BP_DIRECT	GO:0008152~metabolic process	13	1.80305	0.0349332	ACSL1, GSTO1, GSTP1, INSIG1, EDEM1, AQP9, NPL, CDYL, LYZ, AGPAT2, SULF2, IDS, TKT	665	168	16792	1.95396	1	0.547779	0.538266
GOTERM_BP_DIRECT	GO:0006968~cellular defense response	7	0.970874	0.0353396	SPN, TYROBP, NCF1, NCF2, C5AR1, LY96, MNDA	665	62	16792	2.85093	1	0.551415	0.541839
GOTERM_BP_DIRECT	GO:0042177~negative regulation of protein catabolic process	5	0.693481	0.0362338	FLNA, MDM4, PARK7, PHB, BANP	665	32	16792	3.94549	1	0.551415	0.541839
GOTERM_BP_DIRECT	GO:0050728~negative regulation of inflammatory response	8	1.10957	0.0365127	ZFP36, SERPINF1, NLRP3, ACP5, TNFAIP3, APOE, ADA, PTPN2	665	79	16792	2.55708	1	0.551415	0.541839
GOTERM_BP_DIRECT	GO:0042832~defense response to protozoan	4	0.554785	0.0372052	CLEC7A, IRF4, SLC11A1, IRF8	665	19	16792	5.31603	1	0.551415	0.541839
GOTERM_BP_DIRECT	GO:1902236~negative regulation of endoplasmic reticulum stress-induced intrinsic apoptotic signaling pathway	4	0.554785	0.0372052	XBP1, PARK7, HSPA1A, HERPUD1	665	19	16792	5.31603	1	0.551415	0.541839
GOTERM_BP_DIRECT	GO:0043523~regulation of neuron apoptotic process	4	0.554785	0.0372052	MEF2C, NPM1, EGLN3, PARK7	665	19	16792	5.31603	1	0.551415	0.541839
GOTERM_BP_DIRECT	GO:0042110~T cell activation	6	0.832178	0.0372322	CD86, CLEC7A, IRF4, CD48, SLA2, ADA	665	47	16792	3.22355	1	0.551415	0.541839
GOTERM_BP_DIRECT	GO:0070936~protein K48-linked ubiquitination	6	0.832178	0.0372322	RNF126, UBE2D2, UBE2E3, TNFAIP3, UBE2D1, RNF5	665	47	16792	3.22355	1	0.551415	0.541839
GOTERM_BP_DIRECT	GO:0042129~regulation of T cell proliferation	3	0.416089	0.0373113	LGALS3, RAC2, CTNNB1	665	8	16792	9.46917	1	0.551415	0.541839
GOTERM_BP_DIRECT	GO:0010837~regulation of keratinocyte proliferation	3	0.416089	0.0373113	ZFP36, SRSF6, ZFP36L1	665	8	16792	9.46917	1	0.551415	0.541839
GOTERM_BP_DIRECT	GO:0019064~fusion of virus membrane with host plasma membrane	3	0.416089	0.0373113	CXCR4, GAS6, PPIA	665	8	16792	9.46917	1	0.551415	0.541839
GOTERM_BP_DIRECT	GO:0000288~nuclear-transcribed mRNA catabolic process, deadenylation-dependent decay	3	0.416089	0.0373113	ZFP36, ZFP36L2, ZFP36L1	665	8	16792	9.46917	1	0.551415	0.541839
GOTERM_BP_DIRECT	GO:0097011~cellular response to granulocyte macrophage colony-stimulating factor stimulus	3	0.416089	0.0373113	ZFP36, ETV3, ZFP36L2	665	8	16792	9.46917	1	0.551415	0.541839
GOTERM_BP_DIRECT	GO:0009611~response to wounding	7	0.970874	0.0378075	ZFP36, FABP5, CCL2, RAC1, ZFP36L2, ZFP36L1, SULF2	665	63	16792	2.80568	1	0.556287	0.546626
GOTERM_BP_DIRECT	GO:0046718~viral entry into host cell	8	1.10957	0.0387083	CD86, SELPLG, SIVA1, LAMP1, CD81, GAS6, CTSB, HSPA1A	665	80	16792	2.52511	1	0.567042	0.557196
GOTERM_BP_DIRECT	GO:0010634~positive regulation of epithelial cell migration	5	0.693481	0.039987	JUN, GLIPR2, CTSH, PFN1, HIF1A	665	33	16792	3.82593	1	0.573204	0.563251
GOTERM_BP_DIRECT	GO:0051402~neuron apoptotic process	5	0.693481	0.039987	POLB, APP, BID, GAPDH, TNFRSF21	665	33	16792	3.82593	1	0.573204	0.563251
GOTERM_BP_DIRECT	GO:0070555~response to interleukin-1	5	0.693481	0.039987	ANXA1, CYBA, LGALS9, HNMT, AES	665	33	16792	3.82593	1	0.573204	0.563251
GOTERM_BP_DIRECT	GO:0043491~protein kinase B signaling	5	0.693481	0.039987	IL1B, CCL3, CCL2, GAS6, ZFP36L1	665	33	16792	3.82593	1	0.573204	0.563251
GOTERM_BP_DIRECT	GO:0007229~integrin-mediated signaling pathway	9	1.24827	0.0422852	FGR, HCK, SEMA7A, TYROBP, FCER1G, ITGB2, PLEK, ITGAX, ITGAE	665	99	16792	2.29556	1	0.601787	0.591337
GOTERM_BP_DIRECT	GO:0006801~superoxide metabolic process	4	0.554785	0.0425215	NCF1, NCF2, CYBA, SOD2	665	20	16792	5.05023	1	0.601787	0.591337
GOTERM_BP_DIRECT	GO:1902895~positive regulation of pri-miRNA transcription from RNA polymerase II promoter	4	0.554785	0.0425215	JUN, SPI1, HIF1A, GNL3	665	20	16792	5.05023	1	0.601787	0.591337
GOTERM_BP_DIRECT	GO:0051384~response to glucocorticoid	7	0.970874	0.0430662	IL1RN, DUSP1, HMGB1, PTGDS, HNMT, AREG, AIF1	665	65	16792	2.71935	1	0.606925	0.596386
GOTERM_BP_DIRECT	GO:0014070~response to organic cyclic compound	6	0.832178	0.0434384	BTG2, POLR2A, ACSL1, NAMPT, PLIN2, DUSP6	665	49	16792	3.09197	1	0.609598	0.599012
GOTERM_BP_DIRECT	GO:0045647~negative regulation of erythrocyte differentiation	3	0.416089	0.0467362	ZFP36, MAFB, ZFP36L1	665	9	16792	8.41704	1	0.63198	0.621005
GOTERM_BP_DIRECT	GO:0071223~cellular response to lipoteichoic acid	3	0.416089	0.0467362	CCL20, TREM2, CD14	665	9	16792	8.41704	1	0.63198	0.621005
GOTERM_BP_DIRECT	GO:0090073~positive regulation of protein homodimerization activity	3	0.416089	0.0467362	MEF2C, TRAF4, PARK7	665	9	16792	8.41704	1	0.63198	0.621005
GOTERM_BP_DIRECT	GO:0045047~protein targeting to ER	3	0.416089	0.0467362	SPCS1, SEC61G, SRP14	665	9	16792	8.41704	1	0.63198	0.621005
GOTERM_BP_DIRECT	GO:0071243~cellular response to arsenic-containing substance	3	0.416089	0.0467362	GSTO1, PPIF, HMOX1	665	9	16792	8.41704	1	0.63198	0.621005
GOTERM_BP_DIRECT	GO:0002237~response to molecule of bacterial origin	3	0.416089	0.0467362	CXCL8, TNFAIP3, CXCL2	665	9	16792	8.41704	1	0.63198	0.621005
GOTERM_BP_DIRECT	GO:0035456~response to interferon-beta	3	0.416089	0.0467362	IFITM3, IFITM1, IFITM2	665	9	16792	8.41704	1	0.63198	0.621005
GOTERM_BP_DIRECT	GO:1904153~negative regulation of retrograde protein transport, ER to cytosol	3	0.416089	0.0467362	DERL3, SVIP, UBE2J1	665	9	16792	8.41704	1	0.63198	0.621005
GOTERM_BP_DIRECT	GO:0035767~endothelial cell chemotaxis	3	0.416089	0.0467362	NR4A1, HMGB1, VEGFA	665	9	16792	8.41704	1	0.63198	0.621005
GOTERM_BP_DIRECT	GO:0071902~positive regulation of protein serine/threonine kinase activity	5	0.693481	0.0481314	CSF1R, ACSL1, CIB1, CALM3, STK4	665	35	16792	3.6073	1	0.636259	0.625211
GOTERM_BP_DIRECT	GO:0050918~positive chemotaxis	5	0.693481	0.0481314	LGALS3, GPNMB, CCL3, HMGB1, VEGFA	665	35	16792	3.6073	1	0.636259	0.625211
GOTERM_BP_DIRECT	GO:0006641~triglyceride metabolic process	5	0.693481	0.0481314	GK, ACSL1, INSIG1, APOC1, APOE	665	35	16792	3.6073	1	0.636259	0.625211
GOTERM_BP_DIRECT	GO:0048025~negative regulation of mRNA splicing, via spliceosome	4	0.554785	0.0481957	TRA2B, SRSF6, SRSF7, RBMX	665	21	16792	4.80974	1	0.636259	0.625211
GOTERM_BP_DIRECT	GO:0051894~positive regulation of focal adhesion assembly	4	0.554785	0.0481957	RAC1, LIMS1, S100A10, VEGFA	665	21	16792	4.80974	1	0.636259	0.625211
GOTERM_BP_DIRECT	GO:0045861~negative regulation of proteolysis	4	0.554785	0.0481957	CST3, CSTB, CSTA, CLN8	665	21	16792	4.80974	1	0.636259	0.625211
GOTERM_BP_DIRECT	GO:0071277~cellular response to calcium ion	6	0.832178	0.0502291	MEF2C, JUN, JUND, FUS, ALOX5AP, PPIF	665	51	16792	2.97072	1	0.660493	0.649024
GOTERM_BP_DIRECT	GO:0038095~Fc-epsilon receptor signaling pathway	13	1.80305	0.0505074	JUN, FCER1G, UBE2D2, UBE2D1, NFKBIA, IGKC, PSMA2, IGLC3, PSME2, LCP2, CALM3, IGLC2, RAC1	665	178	16792	1.84418	1	0.661548	0.65006
GOTERM_BP_DIRECT	GO:0043065~positive regulation of apoptotic process	19	2.63523	0.052401	BNIP3L, GADD45B, BCL2A1, DUSP1, HMGB1, STK4, DUSP6, RHOB, AKAP13, NR4A1, BCL2L11, BIN1, TSPO, HMOX1, CTNNB1, MNDA, RAC1, BID, SOX4	665	300	16792	1.59924	1	0.67993	0.668123
GOTERM_BP_DIRECT	GO:0043407~negative regulation of MAP kinase activity	5	0.693481	0.0525215	RGS2, DUSP1, IL1B, GSTP1, APOE	665	36	16792	3.5071	1	0.67993	0.668123
GOTERM_BP_DIRECT	GO:0042059~negative regulation of epidermal growth factor receptor signaling pathway	5	0.693481	0.0525215	CDC42, RNF126, SH3KBP1, AP2S1, PTPN2	665	36	16792	3.5071	1	0.67993	0.668123
GOTERM_BP_DIRECT	GO:0048013~ephrin receptor signaling pathway	8	1.10957	0.0536891	CDC42, SDCBP, ARPC3, AP2S1, RAC1, ARPC5, MYL12A, ACTB	665	86	16792	2.34894	1	0.685965	0.674053
GOTERM_BP_DIRECT	GO:0071320~cellular response to cAMP	6	0.832178	0.0538449	APP, APEX1, AQP9, AKAP9, EZR, ZFP36L1	665	52	16792	2.91359	1	0.685965	0.674053
GOTERM_BP_DIRECT	GO:0006417~regulation of translation	6	0.832178	0.0538449	RBM3, APP, RGS2, ZNF706, S100A9, ZFP36L1	665	52	16792	2.91359	1	0.685965	0.674053
GOTERM_BP_DIRECT	GO:0071345~cellular response to cytokine stimulus	4	0.554785	0.05422	NFKBIA, CD86, CSF1R, CXCR4	665	22	16792	4.59111	1	0.685965	0.674053
GOTERM_BP_DIRECT	GO:2001243~negative regulation of intrinsic apoptotic signaling pathway	4	0.554785	0.05422	PLAUR, PPIF, MCL1, HERPUD1	665	22	16792	4.59111	1	0.685965	0.674053
GOTERM_BP_DIRECT	GO:0045453~bone resorption	4	0.554785	0.05422	RAC2, ACP5, CTNNB1, RAC1	665	22	16792	4.59111	1	0.685965	0.674053
GOTERM_BP_DIRECT	GO:0001938~positive regulation of endothelial cell proliferation	7	0.970874	0.0549002	NR4A1, JUN, VEGFB, CCL2, CYBA, HIF1A, VEGFA	665	69	16792	2.56171	1	0.69195	0.679934
GOTERM_BP_DIRECT	GO:2000727~positive regulation of cardiac muscle cell differentiation	3	0.416089	0.0569211	MEF2C, ARRB2, FOXP1	665	10	16792	7.57534	1	0.704135	0.691907
GOTERM_BP_DIRECT	GO:0035455~response to interferon-alpha	3	0.416089	0.0569211	IFITM3, IFITM1, IFITM2	665	10	16792	7.57534	1	0.704135	0.691907
GOTERM_BP_DIRECT	GO:1903206~negative regulation of hydrogen peroxide-induced cell death	3	0.416089	0.0569211	PSAP, PARK7, TXN	665	10	16792	7.57534	1	0.704135	0.691907
GOTERM_BP_DIRECT	GO:0006613~cotranslational protein targeting to membrane	3	0.416089	0.0569211	TRAM1, SSR2, SRP14	665	10	16792	7.57534	1	0.704135	0.691907
GOTERM_BP_DIRECT	GO:0051272~positive regulation of cellular component movement	3	0.416089	0.0569211	STMN1, ACTN4, VEGFA	665	10	16792	7.57534	1	0.704135	0.691907
GOTERM_BP_DIRECT	GO:0031647~regulation of protein stability	7	0.970874	0.0581365	CTSA, CDC42, XBP1, RNF149, CD81, TOMM7, SOX4	665	70	16792	2.52511	1	0.716517	0.704074
GOTERM_BP_DIRECT	GO:0030316~osteoclast differentiation	4	0.554785	0.0605855	CSF1R, GPR183, CTNNB1, FOXP1	665	23	16792	4.3915	1	0.743954	0.731035
GOTERM_BP_DIRECT	GO:0032088~negative regulation of NF-kappaB transcription factor activity	7	0.970874	0.0614846	NFKBIA, SIVA1, NLRP3, TNFAIP3, ARRB2, COMMD6, NFKBID	665	71	16792	2.48955	1	0.749887	0.736865
GOTERM_BP_DIRECT	GO:0048146~positive regulation of fibroblast proliferation	6	0.832178	0.0615176	JUN, ANXA2, S100A6, GAS6, FOSL2, EREG	665	54	16792	2.80568	1	0.749887	0.736865
GOTERM_BP_DIRECT	GO:2001237~negative regulation of extrinsic apoptotic signaling pathway	5	0.693481	0.0619315	LGALS3, GSTP1, PARK7, CFLAR, THBS1	665	38	16792	3.32252	1	0.752186	0.739124
GOTERM_BP_DIRECT	GO:0007160~cell-matrix adhesion	8	1.10957	0.065444	CD63, OTOA, BCL2L11, ITGB2, CTNNB1, RAC1, CD44, TMEM8B	665	90	16792	2.24454	1	0.775419	0.761954
GOTERM_BP_DIRECT	GO:0060548~negative regulation of cell death	6	0.832178	0.065574	CST3, BNIP3L, PARK7, SRSF6, SOX4, HSPA1A	665	55	16792	2.75467	1	0.775419	0.761954
GOTERM_BP_DIRECT	GO:0006405~RNA export from nucleus	6	0.832178	0.065574	SRSF2, SRSF3, HNRNPA1, SRSF6, SRSF7, SRSF11	665	55	16792	2.75467	1	0.775419	0.761954
GOTERM_BP_DIRECT	GO:0030890~positive regulation of B cell proliferation	5	0.693481	0.0669474	MEF2C, CD81, GPR183, ADA, TNFSF13B	665	39	16792	3.23732	1	0.775419	0.761954
GOTERM_BP_DIRECT	GO:0070371~ERK1 and ERK2 cascade	4	0.554785	0.0672825	CTSH, LGALS9, ZFP36L2, ZFP36L1	665	24	16792	4.20852	1	0.775419	0.761954
GOTERM_BP_DIRECT	GO:0001819~positive regulation of cytokine production	4	0.554785	0.0672825	TMIGD2, SLC11A1, AGPAT2, EREG	665	24	16792	4.20852	1	0.775419	0.761954
GOTERM_BP_DIRECT	GO:0002092~positive regulation of receptor internalization	4	0.554785	0.0672825	AHI1, CD63, ARRB2, VEGFA	665	24	16792	4.20852	1	0.775419	0.761954
GOTERM_BP_DIRECT	GO:0033197~response to vitamin E	3	0.416089	0.0677912	MEF2C, SRSF2, ADA	665	11	16792	6.88667	1	0.775419	0.761954
GOTERM_BP_DIRECT	GO:0048711~positive regulation of astrocyte differentiation	3	0.416089	0.0677912	BIN1, ID2, HES1	665	11	16792	6.88667	1	0.775419	0.761954
GOTERM_BP_DIRECT	GO:0048715~negative regulation of oligodendrocyte differentiation	3	0.416089	0.0677912	ID2, CTNNB1, HES1	665	11	16792	6.88667	1	0.775419	0.761954
GOTERM_BP_DIRECT	GO:0006098~pentose-phosphate shunt	3	0.416089	0.0677912	TPI1, TALDO1, TKT	665	11	16792	6.88667	1	0.775419	0.761954
GOTERM_BP_DIRECT	GO:0042535~positive regulation of tumor necrosis factor biosynthetic process	3	0.416089	0.0677912	SPN, MAPKAPK2, THBS1	665	11	16792	6.88667	1	0.775419	0.761954
GOTERM_BP_DIRECT	GO:0048266~behavioral response to pain	3	0.416089	0.0677912	OSM, TSPO, THBS1	665	11	16792	6.88667	1	0.775419	0.761954
GOTERM_BP_DIRECT	GO:0060765~regulation of androgen receptor signaling pathway	3	0.416089	0.0677912	DDX5, PARK7, ARRB2	665	11	16792	6.88667	1	0.775419	0.761954
GOTERM_BP_DIRECT	GO:2000178~negative regulation of neural precursor cell proliferation	3	0.416089	0.0677912	BTG2, ID2, SPINT2	665	11	16792	6.88667	1	0.775419	0.761954
GOTERM_BP_DIRECT	GO:1903364~positive regulation of cellular protein catabolic process	3	0.416089	0.0677912	TNFAIP3, MSN, EZR	665	11	16792	6.88667	1	0.775419	0.761954
GOTERM_BP_DIRECT	GO:0001775~cell activation	3	0.416089	0.0677912	CST3, CCL3, TIMP1	665	11	16792	6.88667	1	0.775419	0.761954
GOTERM_BP_DIRECT	GO:0006979~response to oxidative stress	9	1.24827	0.070042	APP, BTG1, GPX4, DUSP1, SDHAF3, ERCC1, HMOX1, APOE, ATOX1	665	110	16792	2.066	1	0.790399	0.776674
GOTERM_BP_DIRECT	GO:0001895~retina homeostasis	5	0.693481	0.0721672	IGKC, PRDX1, LYZ, ACTB, JCHAIN	665	40	16792	3.15639	1	0.790399	0.776674
GOTERM_BP_DIRECT	GO:0010508~positive regulation of autophagy	5	0.693481	0.0721672	XBP1, PIM2, SVIP, TRIM22, MTDH	665	40	16792	3.15639	1	0.790399	0.776674
GOTERM_BP_DIRECT	GO:0030036~actin cytoskeleton organization	10	1.38696	0.0727967	CDC42, SDCBP, TMSB4X, RHOG, RAC2, RAC1, ARPC5, PFN1, TMSB10, CORO1C	665	130	16792	1.94239	1	0.790399	0.776674
GOTERM_BP_DIRECT	GO:0042327~positive regulation of phosphorylation	4	0.554785	0.0743002	SDCBP, THBS1, AREG, EREG	665	25	16792	4.04018	1	0.790399	0.776674
GOTERM_BP_DIRECT	GO:0000188~inactivation of MAPK activity	4	0.554785	0.0743002	DUSP5, DUSP2, DUSP1, DUSP6	665	25	16792	4.04018	1	0.790399	0.776674
GOTERM_BP_DIRECT	GO:0051090~regulation of sequence-specific DNA binding transcription factor activity	4	0.554785	0.0743002	HCK, JUN, HMOX1, SGK1	665	25	16792	4.04018	1	0.790399	0.776674
GOTERM_BP_DIRECT	GO:0007166~cell surface receptor signaling pathway	17	2.35784	0.0774822	IFITM1, ANXA1, IGSF6, CD81, IFNGR2, LY96, SPN, DOK2, TSPAN13, CXCR3, BAG1, CD9, CCL2, CD37, CD14, BIRC3, LY6E	665	274	16792	1.56668	1	0.790399	0.776674
GOTERM_BP_DIRECT	GO:2000587~negative regulation of platelet-derived growth factor receptor-beta signaling pathway	2	0.277393	0.0775239	LRP1, PTPN2	665	2	16792	25.2511	1	0.790399	0.776674
GOTERM_BP_DIRECT	GO:0046166~glyceraldehyde-3-phosphate biosynthetic process	2	0.277393	0.0775239	TPI1, TKT	665	2	16792	25.2511	1	0.790399	0.776674
GOTERM_BP_DIRECT	GO:0045404~positive regulation of interleukin-4 biosynthetic process	2	0.277393	0.0775239	CD86, IRF4	665	2	16792	25.2511	1	0.790399	0.776674
GOTERM_BP_DIRECT	GO:0045655~regulation of monocyte differentiation	2	0.277393	0.0775239	IRF7, FOXP1	665	2	16792	25.2511	1	0.790399	0.776674
GOTERM_BP_DIRECT	GO:1902172~regulation of keratinocyte apoptotic process	2	0.277393	0.0775239	ZFP36, ZFP36L1	665	2	16792	25.2511	1	0.790399	0.776674
GOTERM_BP_DIRECT	GO:0035606~peptidyl-cysteine S-trans-nitrosylation	2	0.277393	0.0775239	GAPDH, S100A9	665	2	16792	25.2511	1	0.790399	0.776674
GOTERM_BP_DIRECT	GO:0060297~regulation of sarcomere organization	2	0.277393	0.0775239	AKAP13, MEF2C	665	2	16792	25.2511	1	0.790399	0.776674
GOTERM_BP_DIRECT	GO:0048002~antigen processing and presentation of peptide antigen	2	0.277393	0.0775239	SLC11A1, CTSS	665	2	16792	25.2511	1	0.790399	0.776674
GOTERM_BP_DIRECT	GO:0005999~xylulose biosynthetic process	2	0.277393	0.0775239	TALDO1, TKT	665	2	16792	25.2511	1	0.790399	0.776674
GOTERM_BP_DIRECT	GO:1905049~negative regulation of metallopeptidase activity	2	0.277393	0.0775239	TIMP2, TIMP1	665	2	16792	25.2511	1	0.790399	0.776674
GOTERM_BP_DIRECT	GO:0006286~base-excision repair, base-free sugar-phosphate removal	2	0.277393	0.0775239	POLB, APEX1	665	2	16792	25.2511	1	0.790399	0.776674
GOTERM_BP_DIRECT	GO:0038156~interleukin-3-mediated signaling pathway	2	0.277393	0.0775239	IL3RA, CSF2RB	665	2	16792	25.2511	1	0.790399	0.776674
GOTERM_BP_DIRECT	GO:0036018~cellular response to erythropoietin	2	0.277393	0.0775239	MT2A, MT1X	665	2	16792	25.2511	1	0.790399	0.776674
GOTERM_BP_DIRECT	GO:0031086~nuclear-transcribed mRNA catabolic process, deadenylation-independent decay	2	0.277393	0.0775239	ZFP36, ZFP36L1	665	2	16792	25.2511	1	0.790399	0.776674
GOTERM_BP_DIRECT	GO:0002506~polysaccharide assembly with MHC class II protein complex	2	0.277393	0.0775239	HLA-DRA, HLA-DRB1	665	2	16792	25.2511	1	0.790399	0.776674
GOTERM_BP_DIRECT	GO:0070488~neutrophil aggregation	2	0.277393	0.0775239	S100A9, S100A8	665	2	16792	25.2511	1	0.790399	0.776674
GOTERM_BP_DIRECT	GO:1904582~positive regulation of intracellular mRNA localization	2	0.277393	0.0775239	ZFP36, ZFP36L1	665	2	16792	25.2511	1	0.790399	0.776674
GOTERM_BP_DIRECT	GO:0032429~regulation of phospholipase A2 activity	2	0.277393	0.0775239	LRP1, PPT1	665	2	16792	25.2511	1	0.790399	0.776674
GOTERM_BP_DIRECT	GO:0042590~antigen processing and presentation of exogenous peptide antigen via MHC class I	2	0.277393	0.0775239	FCER1G, IFI30	665	2	16792	25.2511	1	0.790399	0.776674
GOTERM_BP_DIRECT	GO:0060988~lipid tube assembly	2	0.277393	0.0775239	BIN1, SNX9	665	2	16792	25.2511	1	0.790399	0.776674
GOTERM_BP_DIRECT	GO:0097350~neutrophil clearance	2	0.277393	0.0775239	ANXA1, HMGB1	665	2	16792	25.2511	1	0.790399	0.776674
GOTERM_BP_DIRECT	GO:0035711~T-helper 1 cell activation	2	0.277393	0.0775239	CEBPB, HMGB1	665	2	16792	25.2511	1	0.790399	0.776674
GOTERM_BP_DIRECT	GO:0016569~covalent chromatin modification	9	1.24827	0.0791745	TSPYL2, BRD2, CBX6, CHD9, IKZF1, NR3C1, HMGN3, BRD4, BANP	665	113	16792	2.01115	1	0.790399	0.776674
GOTERM_BP_DIRECT	GO:0006826~iron ion transport	3	0.416089	0.0792765	SLC11A1, FTH1, FTL	665	12	16792	6.31278	1	0.790399	0.776674
GOTERM_BP_DIRECT	GO:0032727~positive regulation of interferon-alpha production	3	0.416089	0.0792765	IRF7, HMGB1, ZC3HAV1	665	12	16792	6.31278	1	0.790399	0.776674
GOTERM_BP_DIRECT	GO:0032695~negative regulation of interleukin-12 production	3	0.416089	0.0792765	ACP5, ARRB2, THBS1	665	12	16792	6.31278	1	0.790399	0.776674
GOTERM_BP_DIRECT	GO:0045744~negative regulation of G-protein coupled receptor protein signaling pathway	3	0.416089	0.0792765	RGS2, CXCL8, PLEK	665	12	16792	6.31278	1	0.790399	0.776674
GOTERM_BP_DIRECT	GO:0036499~PERK-mediated unfolded protein response	3	0.416089	0.0792765	CXCL8, CCL2, HERPUD1	665	12	16792	6.31278	1	0.790399	0.776674
GOTERM_BP_DIRECT	GO:0050678~regulation of epithelial cell proliferation	3	0.416089	0.0792765	HES1, LIMS1, HMGN1	665	12	16792	6.31278	1	0.790399	0.776674
GOTERM_BP_DIRECT	GO:0060394~negative regulation of pathway-restricted SMAD protein phosphorylation	3	0.416089	0.0792765	XBP1, PMEPA1, LDLRAD4	665	12	16792	6.31278	1	0.790399	0.776674
GOTERM_BP_DIRECT	GO:0040015~negative regulation of multicellular organism growth	3	0.416089	0.0792765	PLAC8, GNAS, LGMN	665	12	16792	6.31278	1	0.790399	0.776674
GOTERM_BP_DIRECT	GO:0001706~endoderm formation	3	0.416089	0.0792765	DUSP5, DUSP2, DUSP1	665	12	16792	6.31278	1	0.790399	0.776674
GOTERM_BP_DIRECT	GO:0043097~pyrimidine nucleoside salvage	3	0.416089	0.0792765	UPP1, DCK, TYMP	665	12	16792	6.31278	1	0.790399	0.776674
GOTERM_BP_DIRECT	GO:0061158~3'-UTR-mediated mRNA destabilization	3	0.416089	0.0792765	ZFP36, ZFP36L2, ZFP36L1	665	12	16792	6.31278	1	0.790399	0.776674
GOTERM_BP_DIRECT	GO:0045086~positive regulation of interleukin-2 biosynthetic process	3	0.416089	0.0792765	CD86, IRF4, IL1B	665	12	16792	6.31278	1	0.790399	0.776674
GOTERM_BP_DIRECT	GO:0022617~extracellular matrix disassembly	7	0.970874	0.0799014	CTSL, TIMP2, SPP1, CAPG, TIMP1, CTSS, CD44	665	76	16792	2.32576	1	0.794258	0.780465
GOTERM_BP_DIRECT	GO:0006914~autophagy	10	1.38696	0.0813378	VMP1, GABARAPL2, XBP1, LAMP1, ATG101, PARK7, HMGB1, CTSD, S100A9, S100A8	665	133	16792	1.89858	1	0.799519	0.785635
GOTERM_BP_DIRECT	GO:0032148~activation of protein kinase B activity	4	0.554785	0.0816275	CCDC88A, PARK7, TXN, GAS6	665	26	16792	3.88479	1	0.799519	0.785635
GOTERM_BP_DIRECT	GO:0051928~positive regulation of calcium ion transport	4	0.554785	0.0816275	CCL4, CCL3, TSPO, ARRB2	665	26	16792	3.88479	1	0.799519	0.785635
GOTERM_BP_DIRECT	GO:0072661~protein targeting to plasma membrane	4	0.554785	0.0816275	ANXA2, TMED2, GAS6, MYL12A	665	26	16792	3.88479	1	0.799519	0.785635
GOTERM_BP_DIRECT	GO:0050871~positive regulation of B cell activation	4	0.554785	0.0816275	IGHM, IGKC, IGLC3, IGLC2	665	26	16792	3.88479	1	0.799519	0.785635
GOTERM_BP_DIRECT	GO:0051496~positive regulation of stress fiber assembly	5	0.693481	0.0832061	RGCC, GPR65, RAC1, PFN1, S100A10	665	42	16792	3.00609	1	0.805946	0.791951
GOTERM_BP_DIRECT	GO:0007566~embryo implantation	5	0.693481	0.0832061	VMP1, CST3, H3F3B, IL1B, SPP1	665	42	16792	3.00609	1	0.805946	0.791951
GOTERM_BP_DIRECT	GO:0060348~bone development	5	0.693481	0.0832061	AKAP13, ANKRD11, GNAS, PPIB, SULF2	665	42	16792	3.00609	1	0.805946	0.791951
GOTERM_BP_DIRECT	GO:0009612~response to mechanical stimulus	6	0.832178	0.0832489	BTG2, JUN, JUND, CCL2, RETN, THBS1	665	59	16792	2.56791	1	0.805946	0.791951
GOTERM_BP_DIRECT	GO:0030433~ER-associated ubiquitin-dependent protein catabolic process	6	0.832178	0.0880242	DERL3, EDEM1, DNAJB9, SEC61B, HSP90B1, UBE2J1	665	60	16792	2.52511	1	0.846586	0.831884
GOTERM_BP_DIRECT	GO:0000413~protein peptidyl-prolyl isomerization	5	0.693481	0.089018	RANBP2, FKBP2, PPIF, PPIB, PPIA	665	43	16792	2.93618	1	0.846586	0.831884
GOTERM_BP_DIRECT	GO:0043525~positive regulation of neuron apoptotic process	5	0.693481	0.089018	CDC42, JUN, BCL2L11, CCL3, CTNNB1	665	43	16792	2.93618	1	0.846586	0.831884
GOTERM_BP_DIRECT	GO:0034613~cellular protein localization	5	0.693481	0.089018	CDC42, AHI1, CD63, CTNNB1, LAMTOR2	665	43	16792	2.93618	1	0.846586	0.831884
GOTERM_BP_DIRECT	GO:0048678~response to axon injury	4	0.554785	0.0892525	CST3, LGALS1, SOD2, AIF1	665	27	16792	3.74091	1	0.846586	0.831884
GOTERM_BP_DIRECT	GO:0050832~defense response to fungus	4	0.554785	0.0892525	COTL1, S100A12, S100A9, S100A8	665	27	16792	3.74091	1	0.846586	0.831884
GOTERM_BP_DIRECT	GO:0033077~T cell differentiation in thymus	4	0.554785	0.0892525	MAFB, CTNNB1, ZFP36L2, ZFP36L1	665	27	16792	3.74091	1	0.846586	0.831884
GOTERM_BP_DIRECT	GO:0006396~RNA processing	8	1.10957	0.0894745	DDX17, RBM3, RBM39, HNRNPUL1, HNRNPH1, DHX36, CCNL1, RBM6	665	97	16792	2.08257	1	0.846586	0.831884
GOTERM_BP_DIRECT	GO:0007049~cell cycle	14	1.94175	0.0900895	RBM38, TSPYL2, ANAPC16, WTAP, SEPT1, IKZF1, SMPD3, SEPT9, CCND3, RGS2, CHAF1A, PIM3, AVPI1, BANP	665	217	16792	1.62911	1	0.849997	0.835237
GOTERM_BP_DIRECT	GO:0051770~positive regulation of nitric-oxide synthase biosynthetic process	3	0.416089	0.0913118	CCL20, NAMPT, CCL2	665	13	16792	5.82718	1	0.851903	0.837109
GOTERM_BP_DIRECT	GO:0043922~negative regulation by host of viral transcription	3	0.416089	0.0913118	JUN, CCL4, CCL3	665	13	16792	5.82718	1	0.851903	0.837109
GOTERM_BP_DIRECT	GO:0016045~detection of bacterium	3	0.416089	0.0913118	HLA-DRB5, HLA-A, HLA-DRB1	665	13	16792	5.82718	1	0.851903	0.837109
GOTERM_BP_DIRECT	GO:0060334~regulation of interferon-gamma-mediated signaling pathway	3	0.416089	0.0913118	SOCS1, IFNGR2, PTPN2	665	13	16792	5.82718	1	0.851903	0.837109
GOTERM_BP_DIRECT	GO:0006413~translational initiation	10	1.38696	0.0936289	EIF4A2, EIF3L, EIF3H, EIF3E, FAU, EIF3F, PABPC1, EIF2S2, EIF3D, EIF4B	665	137	16792	1.84315	1	0.871088	0.855962
GOTERM_BP_DIRECT	GO:0010977~negative regulation of neuron projection development	5	0.693481	0.0950197	LGALS1, LRP1, BCL11A, CIB1, ITM2C	665	44	16792	2.86945	1	0.876701	0.861477
GOTERM_BP_DIRECT	GO:0006094~gluconeogenesis	5	0.693481	0.0950197	SDS, TPI1, ENO1, ALDOA, GAPDH	665	44	16792	2.86945	1	0.876701	0.861477
GOTERM_BP_DIRECT	GO:0019731~antibacterial humoral response	5	0.693481	0.0950197	IGHM, APP, HLA-A, FAU, JCHAIN	665	44	16792	2.86945	1	0.876701	0.861477
GOTERM_BP_DIRECT	GO:0044267~cellular protein metabolic process	9	1.24827	0.0958969	CST3, APP, H3F3B, CTSH, CSF2RB, TGFBI, LYZ, HIST1H4C, ITM2B	665	118	16792	1.92593	1	0.881857	0.866544
GOTERM_BP_DIRECT	GO:0035264~multicellular organism growth	7	0.970874	0.0966235	CDC42, H3F3B, ERCC1, ANKRD11, GNAS, TMED2, ZFP36L1	665	80	16792	2.20947	1	0.881857	0.866544
GOTERM_BP_DIRECT	GO:0090200~positive regulation of release of cytochrome c from mitochondria	4	0.554785	0.0971627	BCL2L11, PLAUR, PPIF, BID	665	28	16792	3.6073	1	0.881857	0.866544
GOTERM_BP_DIRECT	GO:0051881~regulation of mitochondrial membrane potential	4	0.554785	0.0971627	PRELID1, UCP2, PARK7, SOD2	665	28	16792	3.6073	1	0.881857	0.866544
GOTERM_BP_DIRECT	GO:0050690~regulation of defense response to virus by virus	4	0.554785	0.0971627	HCK, AP2S1, HLA-A, RAC1	665	28	16792	3.6073	1	0.881857	0.866544
GOTERM_BP_DIRECT	GO:0043392~negative regulation of DNA binding	4	0.554785	0.0971627	NFKBIA, JUN, ID2, HMOX1	665	28	16792	3.6073	1	0.881857	0.866544
GOTERM_BP_DIRECT	GO:0016525~negative regulation of angiogenesis	6	0.832178	0.0979917	RGCC, CXCR3, SERPINF1, CCL2, TCF4, THBS1	665	62	16792	2.44366	1	0.886971	0.871568

## Sheet: intMo_BP
Category	Term	Count	%	PValue	Genes	List Total	Pop Hits	Pop Total	Fold Enrichment	Bonferroni	Benjamini	FDR
GOTERM_BP_DIRECT	GO:0048661~positive regulation of smooth muscle cell proliferation	10	2.1692	1.55701e-05	CCL5, NAMPT, HMOX1, CYBA, PTGS2, THBS1, TNF, EREG, TGFBR2, TGM2	417	60	16792	6.71143	0.0393002	0.00117921	0.00112746
GOTERM_BP_DIRECT	GO:0044344~cellular response to fibroblast growth factor stimulus	6	1.30152	0.000778557	NR4A1, ZFP36, CXCL8, CCL5, CD44, ZFP36L2	417	30	16792	8.05372	0.865416	0.0267305	0.0255574
GOTERM_BP_DIRECT	GO:0035924~cellular response to vascular endothelial growth factor stimulus	5	1.0846	0.00226261	ERN1, NR4A1, RAMP2, HSPB1, MT1G	417	23	16792	8.75404	0.99707	0.0600641	0.0574283
GOTERM_BP_DIRECT	GO:0010575~positive regulation of vascular endothelial growth factor production	5	1.0846	0.00414801	IL1A, IL1B, C5AR1, IL6ST, PTGS2	417	27	16792	7.45715	0.999978	0.0890093	0.0851033
GOTERM_BP_DIRECT	GO:0045742~positive regulation of epidermal growth factor receptor signaling pathway	4	0.867679	0.0207689	UBB, UBC, PLAUR, UBA52	417	24	16792	6.71143	1	0.250728	0.239725
GOTERM_BP_DIRECT	GO:0071363~cellular response to growth factor stimulus	5	1.0846	0.0248828	SPARC, FEZ1, RACK1, CIB1, THBS1	417	45	16792	4.47429	1	0.288618	0.275952
GOTERM_BP_DIRECT	GO:0042776~mitochondrial ATP synthesis coupled proton transport	16	3.47072	2.97255e-20	ATP5A1, ATP5J, ATP5C1, ATP5I, ATP5G3, ATP5H, ATP5F1, ATP5G2, COX5B, ATP5O, ATP5G1, ATP5L, ATP5J2, ATP5B, ATP5E, ATP5D	417	21	16792	30.6808	7.65432e-17	7.65432e-17	7.31843e-17
GOTERM_BP_DIRECT	GO:0006954~inflammatory response	47	10.1952	2.53771e-19	CCL14, CSF1R, CEBPB, CXCL8, CCL3L1, TNFAIP6, CCL4L2, PTGER2, CCL3L3, C5AR1, ITGB2, TNFAIP3, LY96, CXCR4, CXCL3, PTGS2, THBS1, LIPA, TNF, CXCL2, CRHBP, IRAK2, CCL5, CCRL2, NFKBIZ, CCL4, ZC3H12A, CCL3, SPP1, OLR1, NLRP3, RAC1, LGALS9, IL10, ANXA1, CCL20, IGFBP4, LY86, CYBA, MIF, LYZ, NFKB1, IL1A, HCK, IL1B, PTX3, NFE2L2	417	379	16792	4.99373	6.53459e-16	3.2673e-16	3.12392e-16
GOTERM_BP_DIRECT	GO:0006754~ATP biosynthetic process	17	3.68764	7.50651e-19	ATP5A1, ATP5J, CHCHD10, ATP5C1, ATP5I, ATP5G3, ATP5H, ATP5F1, ATP5G2, ATP5O, ATP5G1, ATP5L, ATP5J2, ATP5B, ATP5E, ATP5D, ALDOA	417	29	16792	23.6057	1.93293e-15	6.44309e-16	6.16034e-16
GOTERM_BP_DIRECT	GO:0006955~immune response	45	9.76139	5.5621e-16	CCL14, IFITM3, CEBPB, IL1RN, IFITM2, CXCL8, CCL4L2, C5AR1, AQP9, IFI6, CFP, CST7, CXCL3, THBS1, TNF, CXCL2, FYB, HLA-DMA, IGKC, RGS1, CCL5, CCL4, CCL3, CD36, GBP2, HLA-DQA1, CTSC, HLA-DPA1, IL10, CD74, CCL20, OSM, HLA-B, SERPINB9, IL1A, CD4, IL1B, CD7, HLA-DPB1, HLA-DRA, LCP2, LTB, HLA-DRB1, C1QC, HLA-DQB1	417	421	16792	4.30424	1.42941e-12	3.5806e-13	3.42347e-13
GOTERM_BP_DIRECT	GO:0015986~ATP synthesis coupled proton transport	12	2.60304	1.04488e-12	ATP5B, ATP5D, ATP5A1, ATP5J, ATP5C1, ATP5G3, ATP5H, ATP5F1, ATP5G2, ATP5O, ATP5G1, ATP5L	417	22	16792	21.9647	2.69044e-09	5.38113e-10	5.14499e-10
GOTERM_BP_DIRECT	GO:0030593~neutrophil chemotaxis	17	3.68764	4.16628e-12	CCL14, CSF3R, CXCL8, FCER1G, CCL3L1, CCL20, CCL3L3, CCL4L2, ITGB2, C5AR1, CXCL3, LGALS3, IL1B, CCL5, CCL4, CCL3, PDE4B	417	66	16792	10.3722	1.07283e-08	1.78803e-09	1.70957e-09
GOTERM_BP_DIRECT	GO:0043066~negative regulation of apoptotic process	37	8.02603	8.48195e-10	CSF1R, TNFAIP8, BCL2A1, GSTP1, HSPB1, CIB1, THBS1, PLAC8, SOCS3, UBB, UBC, UCP2, CTSH, PIM3, TGM2, IER3, IL10, CD74, PLK3, NPM1, ANXA1, SERPINB2, DUSP1, PLAUR, SERPINB9, CFLAR, MIF, SOD2, NFKB1, NFKBIA, HCK, PPIF, IL6ST, UBA52, CD44, TPT1, BIRC3	417	455	16792	3.27459	2.1841e-06	3.12015e-07	2.98322e-07
GOTERM_BP_DIRECT	GO:0071356~cellular response to tumor necrosis factor	18	3.90456	1.68765e-09	CCL14, CXCL8, CCL3L1, CCL20, CCL3L3, CCL4L2, CIB1, CYBA, THBS1, ZFP36L2, ICAM1, CRHBP, ZFP36, CCL5, CCL4, ZC3H12A, CCL3, NFE2L2	417	110	16792	6.5894	4.3457e-06	5.02552e-07	4.80499e-07
GOTERM_BP_DIRECT	GO:0060333~interferon-gamma-mediated signaling pathway	15	3.2538	1.75649e-09	IFNGR2, HLA-B, ICAM1, HCK, MT2A, HLA-DPB1, IRF7, HLA-DRA, GBP2, GBP1, CD44, HLA-DQA1, HLA-DRB1, HLA-DPA1, HLA-DQB1	417	71	16792	8.50745	4.52296e-06	5.02552e-07	4.80499e-07
GOTERM_BP_DIRECT	GO:0002576~platelet degranulation	17	3.68764	4.73107e-09	SRGN, CD63, APP, SPARC, PLEK, IGF2, APOA1, THBS1, TMSB4X, SELENOP, PSAP, CD9, TIMP3, CALM3, CD36, ALDOA, CALM2	417	103	16792	6.64627	1.21824e-05	1.21825e-06	1.16479e-06
GOTERM_BP_DIRECT	GO:0070374~positive regulation of ERK1 and ERK2 cascade	21	4.55531	1.37088e-08	CCL14, CD74, CSF1R, CCL3L1, CCL20, CCL3L3, CCL4L2, C5AR1, TREM2, CIB1, MIF, TNF, ICAM1, RAP1B, GPNMB, CCL5, CCL4, CCL3, CD36, LGALS9, CD44	417	175	16792	4.83223	3.52996e-05	3.20911e-06	3.06829e-06
GOTERM_BP_DIRECT	GO:0071222~cellular response to lipopolysaccharide	16	3.47072	1.24962e-07	IL10, CEBPB, CXCL8, CCL20, GSTP1, TNFAIP3, LITAF, TNF, NFKB1, ICAM1, ZFP36, SELENOS, ZC3H12A, PDE4B, NLRP3, CD36	417	113	16792	5.70175	0.000321726	2.68148e-05	2.56381e-05
GOTERM_BP_DIRECT	GO:0071347~cellular response to interleukin-1	13	2.81996	1.55942e-07	CCL14, CEBPB, CXCL8, CCL3L1, CCL20, CCL3L3, CCL4L2, NFKB1, ICAM1, CCL5, CCL4, ZC3H12A, CCL3	417	71	16792	7.37312	0.000401469	2.86821e-05	2.74235e-05
GOTERM_BP_DIRECT	GO:0070098~chemokine-mediated signaling pathway	13	2.81996	1.55942e-07	CCL14, CXCL8, CCL3L1, CCL20, CCL3L3, CCL4L2, CXCR4, CXCL3, CXCL2, CCL5, CCRL2, CCL4, CCL3	417	71	16792	7.37312	0.000401469	2.86821e-05	2.74235e-05
GOTERM_BP_DIRECT	GO:0006928~movement of cell or subcellular component	14	3.03688	1.85393e-07	CXCL8, TPM4, TUBB, PLAUR, HSPB1, LSP1, PTGS2, CORO1A, ACTB, ARHGDIB, CCL4, CD9, VIM, RAC1	417	86	16792	6.55535	0.000477273	3.18258e-05	3.04292e-05
GOTERM_BP_DIRECT	GO:0009615~response to virus	15	3.2538	5.57083e-07	IFITM3, IFITM1, IFITM2, IFNGR2, DDX21, CXCR4, HSPB1, TNF, ISG20, NPC2, CCL5, CCL4, STMN1, IRF7, TPT1	417	110	16792	5.49117	0.00143346	8.96556e-05	8.57212e-05
GOTERM_BP_DIRECT	GO:0002548~monocyte chemotaxis	10	2.1692	6.96457e-07	CCL14, LGALS3, ANXA1, CCL3L1, CCL20, CCL5, CCL4L2, CCL3L3, CCL4, CCL3	417	42	16792	9.58776	0.00179177	0.000105493	0.000100863
GOTERM_BP_DIRECT	GO:0045766~positive regulation of angiogenesis	15	3.2538	9.64666e-07	RAMP2, BTG1, CXCL8, ITGB2, C5AR1, HSPB1, THBS1, TGFBR2, IL1A, IL1B, ZC3H12A, CTSH, HMOX1, ENG, NFE2L2	417	115	16792	5.25242	0.00248093	0.000138001	0.000131945
GOTERM_BP_DIRECT	GO:0051092~positive regulation of NF-kappaB transcription factor activity	16	3.47072	1.06787e-06	NPM1, ITGB2, CIB1, CFLAR, TRAF1, TNF, NFKB1, ICAM1, NFKBIA, UBB, IRAK2, IL1B, UBC, NLRP3, LGALS9, UBA52	417	133	16792	4.84434	0.00274599	0.000144724	0.000138373
GOTERM_BP_DIRECT	GO:0045087~innate immune response	30	6.50759	1.13059e-06	C1QB, C1QA, CSF1R, APP, LY96, TREM2, CORO1A, LGALS3, UBB, IGKC, UBC, ABL2, NLRP3, CD55, FCER1G, ANXA1, HLA-B, LY86, CYBA, CNPY3, MIF, NFKB1, TYROBP, IRF7, CD300E, PTX3, CLEC4E, UBA52, APOBEC3A, C1QC	417	430	16792	2.80944	0.00290703	0.000145563	0.000139175
GOTERM_BP_DIRECT	GO:0071346~cellular response to interferon-gamma	11	2.38612	1.19294e-06	CCL14, CCL3L1, CCL20, CCL5, CCL4L2, CCL3L3, CCL4, CCL3, LGALS9, GAPDH, HLA-DPA1	417	57	16792	7.77113	0.00306712	0.000146278	0.000139858
GOTERM_BP_DIRECT	GO:0006915~apoptotic process	35	7.59219	1.94315e-06	PPP1R15A, TNFAIP8, C5AR1, ITGB2, TNFAIP3, CXCR4, CIB1, LITAF, CST3, DRAM1, LGALS1, ZC3H12A, RACK1, CTSH, NLRP3, PIM3, MAP3K8, PHLDA1, CTSC, IER3, PLK3, GADD45B, LY86, GZMB, SERPINB9, CFLAR, TRAF1, NFKB1, TGFBR2, NFKBIA, NR4A1, IL1A, IL1B, BAX, BIRC3	417	567	16792	2.48572	0.00499111	0.000227437	0.000217456
GOTERM_BP_DIRECT	GO:0002504~antigen processing and presentation of peptide or polysaccharide antigen via MHC class II	7	1.51844	2.18933e-06	HLA-DMA, HLA-DPB1, HLA-DRA, HLA-DRB1, HLA-DQA1, HLA-DPA1, HLA-DQB1	417	17	16792	16.5812	0.00562167	0.00024511	0.000234354
GOTERM_BP_DIRECT	GO:0019886~antigen processing and presentation of exogenous peptide antigen via MHC class II	13	2.81996	2.76534e-06	CD74, FCER1G, HLA-DMA, CTSL, HLA-DPB1, AP2S1, HLA-DRA, CTSD, HLA-DQA1, HLA-DRB1, HLA-DPA1, LGMN, HLA-DQB1	417	92	16792	5.69013	0.00709548	0.000296698	0.000283678
GOTERM_BP_DIRECT	GO:0060337~type I interferon signaling pathway	11	2.38612	3.58548e-06	ISG20, IFITM3, IFITM1, IFITM2, IFI27, IRF7, HLA-B, IFI6, ISG15, IFI35, GBP2	417	64	16792	6.92116	0.00919013	0.000369304	0.000353098
GOTERM_BP_DIRECT	GO:0045926~negative regulation of growth	7	1.51844	4.60173e-06	MT2A, MT1M, MT1F, MT1G, MT1H, MT1X, MT1E	417	19	16792	14.8358	0.0117796	0.000438869	0.00041961
GOTERM_BP_DIRECT	GO:0071294~cellular response to zinc ion	7	1.51844	4.60173e-06	MT2A, MT1M, MT1F, MT1G, MT1H, MT1X, MT1E	417	19	16792	14.8358	0.0117796	0.000438869	0.00041961
GOTERM_BP_DIRECT	GO:0010803~regulation of tumor necrosis factor-mediated signaling pathway	8	1.73536	6.77058e-06	UBB, UBC, RACK1, TNFAIP3, TRAF1, TNF, UBA52, BIRC3	417	30	16792	10.7383	0.0172832	0.000621371	0.000594103
GOTERM_BP_DIRECT	GO:0044267~cellular protein metabolic process	14	3.03688	7.23648e-06	APP, IGFBP4, H3F3A, IGF2, APOA1, LYZ, HSPG2, CECR1, CST3, UBB, UBC, CTSH, HIST1H4C, UBA52	417	118	16792	4.77763	0.0184615	0.000621371	0.000594103
GOTERM_BP_DIRECT	GO:0019882~antigen processing and presentation	10	2.1692	7.47044e-06	CD74, CTSL, HLA-B, HLA-DPB1, HLA-DRA, CTSH, HLA-DRB1, HLA-DQA1, HLA-DPA1, HLA-DQB1	417	55	16792	7.32156	0.0190526	0.000621371	0.000594103
GOTERM_BP_DIRECT	GO:0007566~embryo implantation	9	1.95228	7.48059e-06	VMP1, CST3, IL1B, BSG, H3F3A, SPP1, IGFBP7, PTGS2, TGFBR2	417	42	16792	8.62898	0.0190782	0.000621371	0.000594103
GOTERM_BP_DIRECT	GO:0015991~ATP hydrolysis coupled proton transport	8	1.73536	1.07252e-05	ATP5B, ATP6V0B, ATP6V0E1, ATP5A1, ATP5G3, ATP5G2, ATP5G1, ATP6V1F	417	32	16792	10.0671	0.0272396	0.000836888	0.000800163
GOTERM_BP_DIRECT	GO:0031663~lipopolysaccharide-mediated signaling pathway	8	1.73536	1.07252e-05	NFKBIA, HCK, IRAK2, CCL5, IL1B, CCL3, LY96, TNF	417	32	16792	10.0671	0.0272396	0.000836888	0.000800163
GOTERM_BP_DIRECT	GO:0050852~T cell receptor signaling pathway	15	3.2538	1.90131e-05	FYB, NFKB1, NFKBIA, CD4, UBB, UBC, HLA-DPB1, PDE4B, HLA-DRA, LCP2, UBA52, HLA-DQA1, HLA-DRB1, HLA-DPA1, HLA-DQB1	417	148	16792	4.08128	0.04778	0.00139882	0.00133743
GOTERM_BP_DIRECT	GO:0034375~high-density lipoprotein particle remodeling	6	1.30152	2.22839e-05	APOC1, APOA2, APOC3, APOA1, APOE, PLTP	417	15	16792	16.1074	0.0557664	0.00159392	0.00152397
GOTERM_BP_DIRECT	GO:0071276~cellular response to cadmium ion	6	1.30152	4.40745e-05	MT1F, HMOX1, MT1G, MT1H, MT1X, MT1E	417	17	16792	14.2124	0.107291	0.00306734	0.00293274
GOTERM_BP_DIRECT	GO:0043123~positive regulation of I-kappaB kinase/NF-kappaB signaling	15	3.2538	4.86885e-05	CFLAR, LITAF, TNF, IL1A, LGALS1, UBB, EEF1D, UBC, S100A13, HMOX1, CD36, LGALS9, UBA52, BIRC3, TGM2	417	161	16792	3.75173	0.117835	0.00329929	0.0031545
GOTERM_BP_DIRECT	GO:0045071~negative regulation of viral genome replication	8	1.73536	5.00765e-05	ISG20, IFITM3, IFITM1, IFITM2, CCL5, ISG15, TNF, APOBEC3A	417	40	16792	8.05372	0.120982	0.00330633	0.00316124
GOTERM_BP_DIRECT	GO:0046597~negative regulation of viral entry into host cell	6	1.30152	5.97894e-05	IFITM3, FCN1, FCN3, IFITM1, IFITM2, PTX3	417	18	16792	13.4229	0.142696	0.00384894	0.00368004
GOTERM_BP_DIRECT	GO:0001937~negative regulation of endothelial cell proliferation	7	1.51844	6.53024e-05	SPARC, RGCC, ATP5A1, ATPIF1, APOE, THBS1, ENG	417	29	16792	9.72	0.154781	0.00410131	0.00392133
GOTERM_BP_DIRECT	GO:0000187~activation of MAPK activity	12	2.60304	6.93821e-05	CD74, UBB, IRAK2, IL1B, UBC, C5AR1, ERP29, CXCR4, THBS1, TNF, UBA52, DUSP6	417	107	16792	4.5161	0.163614	0.00425378	0.00406711
GOTERM_BP_DIRECT	GO:0031623~receptor internalization	8	1.73536	8.11919e-05	RAMP2, CXCL8, RAMP3, GRK2, FCER1G, ITGB2, CD9, CD36	417	43	16792	7.49183	0.188668	0.00486207	0.00464871
GOTERM_BP_DIRECT	GO:0006979~response to oxidative stress	12	2.60304	8.93478e-05	PDLIM1, APP, BTG1, GPX1, GPX4, DUSP1, SELENOP, HMOX1, APOE, SELENOK, PTGS2, ATOX1	417	110	16792	4.39294	0.205531	0.00522888	0.00499942
GOTERM_BP_DIRECT	GO:0071407~cellular response to organic cyclic compound	9	1.95228	9.732e-05	RAP1B, NFKBIA, CEBPB, LGALS1, CCL5, IL1B, CCL3, CYBA, TNF	417	59	16792	6.14267	0.221675	0.00556886	0.00532448
GOTERM_BP_DIRECT	GO:0031295~T cell costimulation	10	2.1692	0.000129719	CD4, LGALS1, HLA-DPB1, HLA-DRA, MAP3K8, RAC1, HLA-DRB1, HLA-DQA1, HLA-DPA1, HLA-DQB1	417	78	16792	5.16264	0.28398	0.00726143	0.00694278
GOTERM_BP_DIRECT	GO:0010939~regulation of necrotic cell death	5	1.0846	0.000156944	UBB, UBC, PPIF, UBA52, BIRC3	417	12	16792	16.7786	0.332464	0.00859853	0.00822119
GOTERM_BP_DIRECT	GO:0090023~positive regulation of neutrophil chemotaxis	6	1.30152	0.000169335	CD74, CXCL8, C5AR1, RAC1, CXCL3, CXCL2	417	22	16792	10.9823	0.353431	0.00908412	0.00868548
GOTERM_BP_DIRECT	GO:0015992~proton transport	8	1.73536	0.000190489	ATP5B, ATP6V0B, ATP6V0E1, UCP2, ATP5O, SLC2A6, ATP6V1F, ATP5J2	417	49	16792	6.57446	0.387713	0.00984083	0.00940898
GOTERM_BP_DIRECT	GO:0050731~positive regulation of peptidyl-tyrosine phosphorylation	10	2.1692	0.000191084	CD74, CD4, OSM, IGF2, TREM2, CD36, MIF, PLPP3, CD44, ICAM1	417	82	16792	4.9108	0.388652	0.00984083	0.00940898
GOTERM_BP_DIRECT	GO:0006641~triglyceride metabolic process	7	1.51844	0.000196806	GPX1, GK, ACSL1, APOC1, APOA2, APOC3, APOE	417	35	16792	8.05372	0.397595	0.00993678	0.00950072
GOTERM_BP_DIRECT	GO:0002740~negative regulation of cytokine secretion involved in immune response	4	0.867679	0.000285568	IL10, APOA2, APOA1, TNF	417	6	16792	26.8457	0.520707	0.0141411	0.0135205
GOTERM_BP_DIRECT	GO:0043154~negative regulation of cysteine-type endopeptidase activity involved in apoptotic process	9	1.95228	0.000295872	BEX3, NR4A1, TNFAIP8, GPX1, IFI6, SERPINB9, THBS1, CD44, HERPUD1	417	69	16792	5.25242	0.53326	0.0143749	0.0137441
GOTERM_BP_DIRECT	GO:0033700~phospholipid efflux	5	1.0846	0.000305119	APOC1, APOA2, APOC3, APOA1, APOE	417	14	16792	14.3816	0.544246	0.0145175	0.0138804
GOTERM_BP_DIRECT	GO:0032720~negative regulation of tumor necrosis factor production	7	1.51844	0.000314398	IL10, SELENOS, GPNMB, GSTP1, ZC3H12A, TNFAIP3, LGALS9	417	38	16792	7.4179	0.555009	0.0145175	0.0138804
GOTERM_BP_DIRECT	GO:0033344~cholesterol efflux	6	1.30152	0.000321358	NPC2, APOC1, APOA2, APOC3, APOA1, APOE	417	25	16792	9.66446	0.562916	0.0145175	0.0138804
GOTERM_BP_DIRECT	GO:0050715~positive regulation of cytokine secretion	6	1.30152	0.000321358	IL10, IL1A, RGCC, MIF, CLEC4E, TNF	417	25	16792	9.66446	0.562916	0.0145175	0.0138804
GOTERM_BP_DIRECT	GO:0008283~cell proliferation	22	4.77223	0.000334705	CD74, CSF1R, IGFBP4, H3F3A, LY86, OSM, MIF, LIPA, AREG, DNPH1, ZFP36L2, RAP1B, ISG20, IL1A, CREG1, PRDX1, DDIT4, CKS2, NBN, RAC1, MXD1, GLUL	417	366	16792	2.42052	0.577687	0.0148597	0.0142076
GOTERM_BP_DIRECT	GO:0000302~response to reactive oxygen species	7	1.51844	0.000363887	PLK3, GPX1, GSTP1, PRDX1, CYBA, APOE, SOD2	417	39	16792	7.22769	0.608269	0.0158815	0.0151846
GOTERM_BP_DIRECT	GO:0032355~response to estradiol	10	2.1692	0.000420332	CST3, CD4, RAMP2, ANXA1, IFI27, DUSP1, GSTP1, CALR, PTGS2, AREG	417	91	16792	4.42512	0.66128	0.0180392	0.0172476
GOTERM_BP_DIRECT	GO:0050729~positive regulation of inflammatory response	9	1.95228	0.000436474	CCL14, IL33, CCL3L1, CCL5, CCL4L2, CCL3L3, CCL4, CCL3, TGM2	417	73	16792	4.96462	0.675077	0.0184249	0.0176164
GOTERM_BP_DIRECT	GO:0016032~viral process	19	4.12148	0.000500331	NPM1, CD93, HLA-B, APOA2, CFLAR, C14ORF166, RBX1, NFKBIA, HCK, RACK1, BAX, HLA-DRA, TCEB1, VIM, SLC25A5, HNRNPA1, IL6ST, EIF4E, RAN	417	299	16792	2.55887	0.724364	0.0207799	0.019868
GOTERM_BP_DIRECT	GO:0050995~negative regulation of lipid catabolic process	5	1.0846	0.000533372	IL1B, APOC1, APOA2, APOC3, TNF	417	16	16792	12.5839	0.746857	0.0218005	0.0208438
GOTERM_BP_DIRECT	GO:0048247~lymphocyte chemotaxis	6	1.30152	0.000559221	CCL14, CCL3L1, CCL20, CCL4L2, CCL3L3, CCL3	417	28	16792	8.62898	0.763166	0.0218181	0.0208606
GOTERM_BP_DIRECT	GO:0035666~TRIF-dependent toll-like receptor signaling pathway	6	1.30152	0.000559221	UBB, UBC, IRF7, LY96, UBA52, BIRC3	417	28	16792	8.62898	0.763166	0.0218181	0.0208606
GOTERM_BP_DIRECT	GO:0061418~regulation of transcription from RNA polymerase II promoter in response to hypoxia	6	1.30152	0.000559221	UBB, UBC, TCEB2, TCEB1, UBA52, RBX1	417	28	16792	8.62898	0.763166	0.0218181	0.0208606
GOTERM_BP_DIRECT	GO:0045429~positive regulation of nitric oxide biosynthetic process	7	1.51844	0.000625559	IL1B, ITGB2, PTX3, SOD2, PTGS2, TNF, ICAM1	417	43	16792	6.55535	0.800376	0.024042	0.022987
GOTERM_BP_DIRECT	GO:0050766~positive regulation of phagocytosis	6	1.30152	0.00066212	FCER1G, IL1B, PTX3, CYBA, CALR, TNF	417	29	16792	8.33143	0.818323	0.0248043	0.0237158
GOTERM_BP_DIRECT	GO:0042102~positive regulation of T cell proliferation	8	1.73536	0.000678164	CD4, ANXA1, CCL5, IL1B, HLA-DPB1, IL6ST, CORO1A, HLA-DPA1	417	60	16792	5.36914	0.82568	0.0248043	0.0237158
GOTERM_BP_DIRECT	GO:0007249~I-kappaB kinase/NF-kappaB signaling	8	1.73536	0.000678164	UBB, IRAK2, UBC, LY96, TNF, UBA52, NFKB1, BIRC3	417	60	16792	5.36914	0.82568	0.0248043	0.0237158
GOTERM_BP_DIRECT	GO:0071310~cellular response to organic substance	5	1.0846	0.000683925	IL1B, PSAP, TIMP3, CALR, CD68	417	17	16792	11.8437	0.828249	0.0248043	0.0237158
GOTERM_BP_DIRECT	GO:0043434~response to peptide hormone	7	1.51844	0.000709408	SPARC, BTG1, ANXA1, BSG, AREG, CD55, EREG	417	44	16792	6.40637	0.839165	0.0253712	0.0242578
GOTERM_BP_DIRECT	GO:0050728~negative regulation of inflammatory response	9	1.95228	0.00074479	SOCS3, ZFP36, SELENOS, TNFAIP6, NLRP3, TNFAIP3, APOA1, APOE, NFKB1	417	79	16792	4.58756	0.85318	0.0262717	0.0251188
GOTERM_BP_DIRECT	GO:2000379~positive regulation of reactive oxygen species metabolic process	6	1.30152	0.000778557	ZC3H12A, ROMO1, CD36, THBS1, TGFBR2, NFE2L2	417	30	16792	8.05372	0.865416	0.0267305	0.0255574
GOTERM_BP_DIRECT	GO:0032755~positive regulation of interleukin-6 production	7	1.51844	0.000801691	IL1A, IL33, FCER1G, IL1B, CYBA, CD36, TNF	417	45	16792	6.264	0.873205	0.0271625	0.0259706
GOTERM_BP_DIRECT	GO:0051607~defense response to virus	13	2.81996	0.000851465	IFITM3, IL33, FCN3, IFITM1, IFITM2, ISG15, IFI44L, ISG20, DDIT4, ZC3H12A, NLRP3, GBP1, APOBEC3A	417	165	16792	3.17268	0.88847	0.0284743	0.0272248
GOTERM_BP_DIRECT	GO:0010628~positive regulation of gene expression	17	3.68764	0.000868818	RAMP2, RDX, HNRNPU, SERPINB9, TNF, IL1A, RGCC, IL1B, ZC3H12A, CCL3, ERP29, CTSH, VIM, CALR, LGALS9, ENG, NFE2L2	417	262	16792	2.61285	0.893347	0.0286741	0.0274158
GOTERM_BP_DIRECT	GO:0043085~positive regulation of catalytic activity	9	1.95228	0.000879712	CTSA, NPM1, ALOX5AP, APOC1, PSAP, APOA2, IGF2, CIB1, CFLAR	417	81	16792	4.47429	0.8963	0.0286741	0.0274158
GOTERM_BP_DIRECT	GO:0006935~chemotaxis	11	2.38612	0.000914068	CXCL8, CCL20, CCL5, C5AR1, CCRL2, PLAUR, CCL3, CXCR4, LGALS9, LSP1, CXCL2	417	122	16792	3.63077	0.905088	0.0294216	0.0281305
GOTERM_BP_DIRECT	GO:0060326~cell chemotaxis	8	1.73536	0.00109979	CCL14, CCL20, CCL5, CCL4L2, C5AR1, CCL3, CXCL2, ENG	417	65	16792	4.95613	0.941195	0.0343696	0.0328613
GOTERM_BP_DIRECT	GO:0051384~response to glucocorticoid	8	1.73536	0.00109979	IL10, IL1RN, SPARC, DUSP1, APOA2, PTGS2, TNF, AREG	417	65	16792	4.95613	0.941195	0.0343696	0.0328613
GOTERM_BP_DIRECT	GO:0071404~cellular response to low-density lipoprotein particle stimulus	4	0.867679	0.00113453	FCER1G, ITGB2, CD9, CD36	417	9	16792	17.8971	0.946232	0.0343696	0.0328613
GOTERM_BP_DIRECT	GO:0002237~response to molecule of bacterial origin	4	0.867679	0.00113453	IL10, CXCL8, TNFAIP3, CXCL2	417	9	16792	17.8971	0.946232	0.0343696	0.0328613
GOTERM_BP_DIRECT	GO:0010873~positive regulation of cholesterol esterification	4	0.867679	0.00113453	APOC1, APOA2, APOA1, APOE	417	9	16792	17.8971	0.946232	0.0343696	0.0328613
GOTERM_BP_DIRECT	GO:0002755~MyD88-dependent toll-like receptor signaling pathway	6	1.30152	0.00122003	UBB, IRAK2, UBC, LY96, CD36, UBA52	417	33	16792	7.32156	0.956869	0.0365301	0.034927
GOTERM_BP_DIRECT	GO:0001934~positive regulation of protein phosphorylation	11	2.38612	0.00124379	CSF1R, GPNMB, IL1B, PLAUR, ERP29, IGF2, RACK1, CIB1, RAC1, TNF, ENG	417	127	16792	3.48783	0.959431	0.0368132	0.0351977
GOTERM_BP_DIRECT	GO:0021762~substantia nigra development	7	1.51844	0.00126658	BASP1, ATP5J, CALM3, ATP5F1, CALM2, ACTB, COX6B1	417	49	16792	5.75266	0.961746	0.0370619	0.0354355
GOTERM_BP_DIRECT	GO:0050850~positive regulation of calcium-mediated signaling	5	1.0846	0.00131277	HINT1, CD4, CCL4, CCL3, TREM2	417	20	16792	10.0671	0.966041	0.0379817	0.0363149
GOTERM_BP_DIRECT	GO:0006956~complement activation	9	1.95228	0.0014056	C1QB, FCN1, C1QA, FCN2, FCN3, RGCC, IGKC, CFP, C1QC	417	87	16792	4.16572	0.97327	0.0402157	0.0384509
GOTERM_BP_DIRECT	GO:0051403~stress-activated MAPK cascade	5	1.0846	0.00159023	UBB, UBC, MAP3K8, UBA52, NFKB1	417	21	16792	9.58776	0.983396	0.0443699	0.0424228
GOTERM_BP_DIRECT	GO:0050918~positive chemotaxis	6	1.30152	0.00160249	LGALS3, GPNMB, CCL5, CCL3, MIF, CORO1A	417	35	16792	6.90319	0.983912	0.0443699	0.0424228
GOTERM_BP_DIRECT	GO:0071902~positive regulation of protein serine/threonine kinase activity	6	1.30152	0.00160249	CSF1R, ACSL1, IGF2, CIB1, CALM3, CALM2	417	35	16792	6.90319	0.983912	0.0443699	0.0424228
GOTERM_BP_DIRECT	GO:0018158~protein oxidation	3	0.650759	0.0018067	GPX1, APOA2, APOA1	417	3	16792	40.2686	0.9905	0.048971	0.046822
GOTERM_BP_DIRECT	GO:0010903~negative regulation of very-low-density lipoprotein particle remodeling	3	0.650759	0.0018067	APOA2, APOC3, APOA1	417	3	16792	40.2686	0.9905	0.048971	0.046822
GOTERM_BP_DIRECT	GO:0034116~positive regulation of heterotypic cell-cell adhesion	4	0.867679	0.00214771	IL10, IL1B, TNF, CD44	417	11	16792	14.6431	0.996059	0.0576078	0.0550797
GOTERM_BP_DIRECT	GO:0042157~lipoprotein metabolic process	6	1.30152	0.0023318	APOC1, APOA2, APOC3, APOA1, APOE, HSPG2	417	38	16792	6.3582	0.997549	0.0612692	0.0585805
GOTERM_BP_DIRECT	GO:0007155~cell adhesion	23	4.98915	0.00251751	APP, CSF3R, TNFAIP6, ITGB2, CIB1, THBS1, ICAM1, HCK, VCAN, CD4, GPNMB, FEZ1, NINJ1, CCL4, SPP1, CD9, OLR1, ABL2, IGFBP7, CD36, RAC1, CD44, ENG	417	459	16792	2.01782	0.998483	0.0654808	0.0626072
GOTERM_BP_DIRECT	GO:0008360~regulation of cell shape	11	2.38612	0.00257174	CSF1R, HCK, ANXA1, ITGB2, CDC42EP3, RDX, S100A13, CCL3, ALDOA, CORO1A, ICAM1	417	140	16792	3.16396	0.998681	0.0662223	0.0633162
GOTERM_BP_DIRECT	GO:0034341~response to interferon-gamma	5	1.0846	0.00266266	IFITM3, IFITM1, IFITM2, GCH1, KYNU	417	24	16792	8.38929	0.998957	0.0678845	0.0649055
GOTERM_BP_DIRECT	GO:0022617~extracellular matrix disassembly	8	1.73536	0.00273867	CTSL, BSG, SPP1, CAPG, NID1, HSPG2, CD44, ENG	417	76	16792	4.2388	0.999143	0.0691379	0.0661039
GOTERM_BP_DIRECT	GO:0045744~negative regulation of G-protein coupled receptor protein signaling pathway	4	0.867679	0.00281129	RGS2, CXCL8, CCL5, PLEK	417	12	16792	13.4229	0.999289	0.0696066	0.066552
GOTERM_BP_DIRECT	GO:0019068~virion assembly	4	0.867679	0.00281129	UBB, UBC, APOE, UBA52	417	12	16792	13.4229	0.999289	0.0696066	0.066552
GOTERM_BP_DIRECT	GO:0008284~positive regulation of cell proliferation	23	4.98915	0.00300571	CCL14, CSF1R, NPM1, MARCKSL1, OSM, IGF2, BRK1, CIB1, THBS1, AREG, TGFBR2, EREG, PLAC8, CST3, HCK, NAMPT, S100A13, CTSH, ROMO1, CALR, SLC25A5, IL6ST, COPS9	417	466	16792	1.98751	0.99957	0.0737115	0.0704767
GOTERM_BP_DIRECT	GO:0042327~positive regulation of phosphorylation	5	1.0846	0.00310862	CCL5, MIF, THBS1, AREG, EREG	417	25	16792	8.05372	0.99967	0.0748102	0.0715272
GOTERM_BP_DIRECT	GO:0070423~nucleotide-binding oligomerization domain containing signaling pathway	5	1.0846	0.00310862	UBB, IRAK2, UBC, TNFAIP3, UBA52	417	25	16792	8.05372	0.99967	0.0748102	0.0715272
GOTERM_BP_DIRECT	GO:0050900~leukocyte migration	10	2.1692	0.00334839	CD74, FCER1G, C5AR1, ITGB2, BSG, PDE4B, OLR1, MIF, CD44, ICAM1	417	122	16792	3.3007	0.999823	0.0795462	0.0760554
GOTERM_BP_DIRECT	GO:2000110~negative regulation of macrophage apoptotic process	3	0.650759	0.00355412	SELENOS, CCL5, IRF7	417	4	16792	30.2014	0.999896	0.0795462	0.0760554
GOTERM_BP_DIRECT	GO:0032375~negative regulation of cholesterol transport	3	0.650759	0.00355412	APOC1, APOA2, NFKB1	417	4	16792	30.2014	0.999896	0.0795462	0.0760554
GOTERM_BP_DIRECT	GO:0045833~negative regulation of lipid metabolic process	3	0.650759	0.00355412	IL1B, APOC1, APOC3	417	4	16792	30.2014	0.999896	0.0795462	0.0760554
GOTERM_BP_DIRECT	GO:0032479~regulation of type I interferon production	4	0.867679	0.003588	UBB, UBC, IRF7, UBA52	417	13	16792	12.3903	0.999904	0.0795462	0.0760554
GOTERM_BP_DIRECT	GO:0006878~cellular copper ion homeostasis	4	0.867679	0.003588	APP, MT2A, SCO2, ATOX1	417	13	16792	12.3903	0.999904	0.0795462	0.0760554
GOTERM_BP_DIRECT	GO:0019372~lipoxygenase pathway	4	0.867679	0.003588	GPX1, GPX4, ALOX5AP, PTGS2	417	13	16792	12.3903	0.999904	0.0795462	0.0760554
GOTERM_BP_DIRECT	GO:0002756~MyD88-independent toll-like receptor signaling pathway	4	0.867679	0.003588	UBB, UBC, LY96, UBA52	417	13	16792	12.3903	0.999904	0.0795462	0.0760554
GOTERM_BP_DIRECT	GO:0045840~positive regulation of mitotic nuclear division	5	1.0846	0.00360294	IL1A, RGCC, IL1B, IGF2, EREG	417	26	16792	7.74396	0.999908	0.0795462	0.0760554
GOTERM_BP_DIRECT	GO:0030198~extracellular matrix organization	13	2.81996	0.00364052	APP, SPARC, ITGB2, NID1, HSPG2, THBS1, TNF, ICAM1, VCAN, COL4A1, BSG, SPP1, CD44	417	196	16792	2.67088	0.999917	0.0795462	0.0760554
GOTERM_BP_DIRECT	GO:0045740~positive regulation of DNA replication	6	1.30152	0.00364522	CST3, NPM1, RAC1, CALR, AREG, EREG	417	42	16792	5.75266	0.999918	0.0795462	0.0760554
GOTERM_BP_DIRECT	GO:0001666~response to hypoxia	12	2.60304	0.00378514	PDLIM1, CST3, RAMP2, UCP2, DDIT4, HMOX1, CXCR4, CYBA, SOD2, THBS1, ENG, TGFBR2	417	172	16792	2.80944	0.999943	0.0819054	0.0783112
GOTERM_BP_DIRECT	GO:0006977~DNA damage response, signal transduction by p53 class mediator resulting in cell cycle arrest	7	1.51844	0.00425462	PLK3, NPM1, RGCC, UBB, UBC, BAX, UBA52	417	62	16792	4.54645	0.999983	0.0905426	0.0865693
GOTERM_BP_DIRECT	GO:0001649~osteoblast differentiation	9	1.95228	0.00431219	ATP5B, VCAN, TPM4, GPNMB, H3F3A, SPP1, CCL3, DDX21, HNRNPU	417	104	16792	3.48478	0.999985	0.0910156	0.0870215
GOTERM_BP_DIRECT	GO:1902176~negative regulation of oxidative stress-induced intrinsic apoptotic signaling pathway	4	0.867679	0.00448333	GPX1, HSPB1, SOD2, NFE2L2	417	14	16792	11.5053	0.999991	0.0938584	0.0897395
GOTERM_BP_DIRECT	GO:0032981~mitochondrial respiratory chain complex I assembly	7	1.51844	0.0046065	NDUFAF8, NDUFB7, NDUFS7, NDUFS6, NDUFS5, NDUFA3, NDUFB2	417	63	16792	4.47429	0.999993	0.0956592	0.0914614
GOTERM_BP_DIRECT	GO:0032715~negative regulation of interleukin-6 production	5	1.0846	0.00474614	IL10, SELENOS, ZC3H12A, TNFAIP3, TNF	417	28	16792	7.19082	0.999995	0.0969945	0.092738
GOTERM_BP_DIRECT	GO:2000352~negative regulation of endothelial cell apoptotic process	5	1.0846	0.00474614	IL10, RAMP2, TNFAIP3, ICAM1, NFE2L2	417	28	16792	7.19082	0.999995	0.0969945	0.092738
GOTERM_BP_DIRECT	GO:0042632~cholesterol homeostasis	7	1.51844	0.00497935	EHD1, NPC2, APOA2, APOC3, APOA1, APOE, LAMTOR1	417	64	16792	4.40438	0.999997	0.100959	0.0965288
GOTERM_BP_DIRECT	GO:0097421~liver regeneration	5	1.0846	0.00539958	IL10, NFKBIA, CEBPB, UCP2, HMOX1	417	29	16792	6.94286	0.999999	0.107782	0.103052
GOTERM_BP_DIRECT	GO:0048873~homeostasis of number of cells within a tissue	5	1.0846	0.00539958	CD7, BAX, RAC1, LIPA, CORO1A	417	29	16792	6.94286	0.999999	0.107782	0.103052
GOTERM_BP_DIRECT	GO:0046688~response to copper ion	4	0.867679	0.00550217	IL1A, ATP5D, S100A13, ICAM1	417	15	16792	10.7383	0.999999	0.108985	0.104203
GOTERM_BP_DIRECT	GO:2000343~positive regulation of chemokine (C-X-C motif) ligand 2 production	3	0.650759	0.00582655	CD74, MIF, TNF	417	5	16792	24.1612	1	0.109514	0.104708
GOTERM_BP_DIRECT	GO:0032489~regulation of Cdc42 protein signal transduction	3	0.650759	0.00582655	APOC3, APOA1, APOE	417	5	16792	24.1612	1	0.109514	0.104708
GOTERM_BP_DIRECT	GO:0002503~peptide antigen assembly with MHC class II protein complex	3	0.650759	0.00582655	HLA-DMA, HLA-DRA, HLA-DRB1	417	5	16792	24.1612	1	0.109514	0.104708
GOTERM_BP_DIRECT	GO:0031622~positive regulation of fever generation	3	0.650759	0.00582655	IL1B, PTGS2, TNF	417	5	16792	24.1612	1	0.109514	0.104708
GOTERM_BP_DIRECT	GO:0033591~response to L-ascorbic acid	3	0.650759	0.00582655	SPARC, GSTP1, SOD2	417	5	16792	24.1612	1	0.109514	0.104708
GOTERM_BP_DIRECT	GO:0051343~positive regulation of cyclic-nucleotide phosphodiesterase activity	3	0.650759	0.00582655	RACK1, CALM3, CALM2	417	5	16792	24.1612	1	0.109514	0.104708
GOTERM_BP_DIRECT	GO:0051302~regulation of cell division	3	0.650759	0.00582655	PLK3, RACK1, CIB1	417	5	16792	24.1612	1	0.109514	0.104708
GOTERM_BP_DIRECT	GO:0000165~MAPK cascade	15	3.2538	0.00592918	PEBP1, TNF, DUSP6, EREG, RBX1, ZFP36, UBB, IL1B, CCL5, UBC, CCL3, CALM3, LAMTOR2, CALM2, UBA52	417	262	16792	2.30545	1	0.110109	0.105277
GOTERM_BP_DIRECT	GO:0051781~positive regulation of cell division	6	1.30152	0.00594376	IL1A, IL1B, OSM, IGF2, YBX1, EREG	417	47	16792	5.14067	1	0.110109	0.105277
GOTERM_BP_DIRECT	GO:0032480~negative regulation of type I interferon production	5	1.0846	0.00611051	UBB, UBC, TNFAIP3, ISG15, UBA52	417	30	16792	6.71143	1	0.11239	0.107458
GOTERM_BP_DIRECT	GO:0006952~defense response	7	1.51844	0.00623086	CST3, CD74, CSF3R, HLA-B, RNASE6, NLRP3, CLEC1B	417	67	16792	4.20717	1	0.113791	0.108797
GOTERM_BP_DIRECT	GO:0051603~proteolysis involved in cellular protein catabolic process	6	1.30152	0.00650294	CTSA, CTSL, CTSZ, CTSH, CTSC, LGMN	417	48	16792	5.03357	1	0.117923	0.112748
GOTERM_BP_DIRECT	GO:0006120~mitochondrial electron transport, NADH to ubiquinone	6	1.30152	0.00709799	NDUFB7, NDUFS7, NDUFS6, NDUFS5, NDUFA3, NDUFB2	417	49	16792	4.93085	1	0.127813	0.122204
GOTERM_BP_DIRECT	GO:0035690~cellular response to drug	7	1.51844	0.00718316	RAP1B, CRHBP, MT2A, IL1B, CCL4, PDE4B, NFE2L2	417	69	16792	4.08522	1	0.128449	0.122812
GOTERM_BP_DIRECT	GO:0098869~cellular oxidant detoxification	7	1.51844	0.00769683	GPX1, SELENOS, GPX4, GSTP1, SELENOW, APOE, PTGS2	417	70	16792	4.02686	1	0.136036	0.130066
GOTERM_BP_DIRECT	GO:1900026~positive regulation of substrate adhesion-dependent cell spreading	5	1.0846	0.0077131	APOA1, CIB1, RAC1, CALR, S100A10	417	32	16792	6.29197	1	0.136036	0.130066
GOTERM_BP_DIRECT	GO:0007179~transforming growth factor beta receptor signaling pathway	8	1.73536	0.00784676	CLDN5, UBB, UBC, APOA1, NEDD8, UBA52, ENG, TGFBR2	417	92	16792	3.50162	1	0.137452	0.13142
GOTERM_BP_DIRECT	GO:0043065~positive regulation of apoptotic process	16	3.47072	0.0081797	GADD45B, BCL2A1, DUSP1, PTGS2, TNF, DUSP6, NR4A1, UBB, UBC, RACK1, BAX, HMOX1, MNDA, RAC1, UBA52, TGM2	417	300	16792	2.14766	1	0.141194	0.134997
GOTERM_BP_DIRECT	GO:0006874~cellular calcium ion homeostasis	8	1.73536	0.00831004	CCL14, CCL5, CCL3, ATP13A3, ATP2B1, CALR, APOE, TPT1	417	93	16792	3.46396	1	0.141194	0.134997
GOTERM_BP_DIRECT	GO:0042542~response to hydrogen peroxide	6	1.30152	0.00840014	PPP1R15B, GPX1, DUSP1, HMOX1, SOD2, AREG	417	51	16792	4.73748	1	0.141194	0.134997
GOTERM_BP_DIRECT	GO:2001200~positive regulation of dendritic cell differentiation	3	0.650759	0.00859705	LGALS3, LGALS1, LGALS9	417	6	16792	20.1343	1	0.141194	0.134997
GOTERM_BP_DIRECT	GO:0002830~positive regulation of type 2 immune response	3	0.650759	0.00859705	IL33, CD74, NLRP3	417	6	16792	20.1343	1	0.141194	0.134997
GOTERM_BP_DIRECT	GO:0034384~high-density lipoprotein particle clearance	3	0.650759	0.00859705	APOA2, APOA1, APOE	417	6	16792	20.1343	1	0.141194	0.134997
GOTERM_BP_DIRECT	GO:0034382~chylomicron remnant clearance	3	0.650759	0.00859705	APOC1, APOC3, APOE	417	6	16792	20.1343	1	0.141194	0.134997
GOTERM_BP_DIRECT	GO:0070059~intrinsic apoptotic signaling pathway in response to endoplasmic reticulum stress	5	1.0846	0.00860869	ERN1, PPP1R15A, CEBPB, BAX, SELENOK	417	33	16792	6.1013	1	0.141194	0.134997
GOTERM_BP_DIRECT	GO:1902042~negative regulation of extrinsic apoptotic signaling pathway via death domain receptors	5	1.0846	0.00860869	GPX1, TNFAIP3, HMOX1, CFLAR, ICAM1	417	33	16792	6.1013	1	0.141194	0.134997
GOTERM_BP_DIRECT	GO:0043491~protein kinase B signaling	5	1.0846	0.00860869	PLK3, CCL5, IL1B, CCL3, TNF	417	33	16792	6.1013	1	0.141194	0.134997
GOTERM_BP_DIRECT	GO:0007015~actin filament organization	7	1.51844	0.00880271	TPM4, TMSB4X, BRK1, EVL, ALDOA, TMSB10, CORO1A	417	72	16792	3.915	1	0.143462	0.137166
GOTERM_BP_DIRECT	GO:0071333~cellular response to glucose stimulus	6	1.30152	0.00910944	ERN1, LGALS1, UCP2, RACK1, CYBA, ICAM1	417	52	16792	4.64638	1	0.147527	0.141053
GOTERM_BP_DIRECT	GO:0034142~toll-like receptor 4 signaling pathway	4	0.867679	0.00933996	NFKBIA, ITGB2, LY96, LGALS9	417	18	16792	8.94857	1	0.148459	0.141944
GOTERM_BP_DIRECT	GO:0043691~reverse cholesterol transport	4	0.867679	0.00933996	APOA2, APOC3, APOA1, APOE	417	18	16792	8.94857	1	0.148459	0.141944
GOTERM_BP_DIRECT	GO:2000249~regulation of actin cytoskeleton reorganization	4	0.867679	0.00933996	CSF1R, ARHGDIB, ABL2, PHPT1	417	18	16792	8.94857	1	0.148459	0.141944
GOTERM_BP_DIRECT	GO:0042742~defense response to bacterium	10	2.1692	0.0101645	IL10, PLAC8, CEBPB, FCER1G, IGKC, CCL20, ISG15, ROMO1, CLEC4E, CFP	417	145	16792	2.77714	1	0.16006	0.153036
GOTERM_BP_DIRECT	GO:0008285~negative regulation of cell proliferation	19	4.12148	0.0101941	IL10, CSF1R, NPM1, IFITM1, BTG1, CXCL8, CCL3L1, CCL3L3, OSM, CIB1, PTGS2, SOD2, EREG, IL1A, RGCC, GPNMB, IL1B, CD9, IGFBP7	417	396	16792	1.93208	1	0.16006	0.153036
GOTERM_BP_DIRECT	GO:0006816~calcium ion transport	7	1.51844	0.0113479	RAMP2, RAMP3, CCL5, CCL3, SELENOK, CORO1A, TPT1	417	76	16792	3.70895	1	0.176226	0.168492
GOTERM_BP_DIRECT	GO:0043407~negative regulation of MAP kinase activity	5	1.0846	0.0116944	RGS2, DUSP1, IL1B, GSTP1, APOE	417	36	16792	5.59286	1	0.176226	0.168492
GOTERM_BP_DIRECT	GO:2000503~positive regulation of natural killer cell chemotaxis	3	0.650759	0.0118396	CCL5, CCL4, CCL3	417	7	16792	17.258	1	0.176226	0.168492
GOTERM_BP_DIRECT	GO:0001867~complement activation, lectin pathway	3	0.650759	0.0118396	FCN1, FCN2, FCN3	417	7	16792	17.258	1	0.176226	0.168492
GOTERM_BP_DIRECT	GO:2000121~regulation of removal of superoxide radicals	3	0.650759	0.0118396	GCH1, CD36, NFE2L2	417	7	16792	17.258	1	0.176226	0.168492
GOTERM_BP_DIRECT	GO:0071639~positive regulation of monocyte chemotactic protein-1 production	3	0.650759	0.0118396	IL1A, IL1B, LGALS9	417	7	16792	17.258	1	0.176226	0.168492
GOTERM_BP_DIRECT	GO:1901841~regulation of high voltage-gated calcium channel activity	3	0.650759	0.0118396	PDE4B, CALM3, CALM2	417	7	16792	17.258	1	0.176226	0.168492
GOTERM_BP_DIRECT	GO:0050713~negative regulation of interleukin-1 beta secretion	3	0.650759	0.0118396	ZC3H12A, NLRP3, APOA1	417	7	16792	17.258	1	0.176226	0.168492
GOTERM_BP_DIRECT	GO:0043654~recognition of apoptotic cell	3	0.650759	0.0118396	FCN1, FCN2, FCN3	417	7	16792	17.258	1	0.176226	0.168492
GOTERM_BP_DIRECT	GO:0045454~cell redox homeostasis	7	1.51844	0.0120576	GPX1, SELENOS, SCO2, PRDX1, SH3BGRL3, CYBA, NFE2L2	417	77	16792	3.66078	1	0.178439	0.170609
GOTERM_BP_DIRECT	GO:0006123~mitochondrial electron transport, cytochrome c to oxygen	4	0.867679	0.0125806	COX7B, COX4I1, COX5B, COX6B1	417	20	16792	8.05372	1	0.183022	0.174991
GOTERM_BP_DIRECT	GO:0071385~cellular response to glucocorticoid stimulus	4	0.867679	0.0125806	ZFP36, ANXA1, GSTP1, ZFP36L2	417	20	16792	8.05372	1	0.183022	0.174991
GOTERM_BP_DIRECT	GO:0032753~positive regulation of interleukin-4 production	4	0.867679	0.0125806	IL33, CEBPB, NLRP3, LGALS9	417	20	16792	8.05372	1	0.183022	0.174991
GOTERM_BP_DIRECT	GO:0042130~negative regulation of T cell proliferation	5	1.0846	0.0128614	IL10, CEBPB, GPNMB, HLA-DRB1, CLEC4G	417	37	16792	5.4417	1	0.186057	0.177892
GOTERM_BP_DIRECT	GO:0070301~cellular response to hydrogen peroxide	6	1.30152	0.01328	CST3, KDM6B, ANXA1, PPIF, TNFAIP3, NFE2L2	417	57	16792	4.2388	1	0.190893	0.182516
GOTERM_BP_DIRECT	GO:0050776~regulation of immune response	11	2.38612	0.0134181	IFITM1, TYROBP, IGKC, KLRB1, ITGB2, IRF7, HLA-B, CD300E, TREM2, HCST, ICAM1	417	178	16792	2.48851	1	0.190893	0.182516
GOTERM_BP_DIRECT	GO:0038095~Fc-epsilon receptor signaling pathway	11	2.38612	0.0134181	NFKBIA, FCER1G, UBB, IGKC, UBC, LCP2, CALM3, RAC1, CALM2, UBA52, NFKB1	417	178	16792	2.48851	1	0.190893	0.182516
GOTERM_BP_DIRECT	GO:0043547~positive regulation of GTPase activity	24	5.20607	0.0139816	CCL14, CCL3L1, CCL20, CCL3L3, CCL4L2, EREG, ICAM1, RGS2, RGS1, CCL5, CDC42EP3, ARHGDIB, CCL4, CCL3, RGS10, RACK1, CALM3, SH3BGRL3, LAMTOR2, SEC61B, RAC1, LAMTOR1, CALM2, S100A10	417	565	16792	1.71052	1	0.197816	0.189136
GOTERM_BP_DIRECT	GO:0051592~response to calcium ion	6	1.30152	0.0142458	SPARC, S100A16, DUSP1, CALM3, THBS1, CALM2	417	58	16792	4.16572	1	0.200453	0.191656
GOTERM_BP_DIRECT	GO:0031954~positive regulation of protein autophosphorylation	4	0.867679	0.0144123	GPNMB, CALM3, NBN, CALM2	417	21	16792	7.67021	1	0.200603	0.1918
GOTERM_BP_DIRECT	GO:0042346~positive regulation of NF-kappaB import into nucleus	4	0.867679	0.0144123	IL1B, LGALS9, PTGS2, TNF	417	21	16792	7.67021	1	0.200603	0.1918
GOTERM_BP_DIRECT	GO:0031666~positive regulation of lipopolysaccharide-mediated signaling pathway	3	0.650759	0.0155294	LY86, LY96, MIF	417	8	16792	15.1007	1	0.208271	0.199132
GOTERM_BP_DIRECT	GO:0034115~negative regulation of heterotypic cell-cell adhesion	3	0.650759	0.0155294	IL10, IL1RN, APOA1	417	8	16792	15.1007	1	0.208271	0.199132
GOTERM_BP_DIRECT	GO:0035234~ectopic germ cell programmed cell death	3	0.650759	0.0155294	IL1A, IL1B, BAX	417	8	16792	15.1007	1	0.208271	0.199132
GOTERM_BP_DIRECT	GO:0034383~low-density lipoprotein particle clearance	3	0.650759	0.0155294	EHD1, HMOX1, CD36	417	8	16792	15.1007	1	0.208271	0.199132
GOTERM_BP_DIRECT	GO:0034380~high-density lipoprotein particle assembly	3	0.650759	0.0155294	APOA2, APOA1, APOE	417	8	16792	15.1007	1	0.208271	0.199132
GOTERM_BP_DIRECT	GO:1904706~negative regulation of vascular smooth muscle cell proliferation	3	0.650759	0.0155294	IL10, GSTP1, HMOX1	417	8	16792	15.1007	1	0.208271	0.199132
GOTERM_BP_DIRECT	GO:0048261~negative regulation of receptor-mediated endocytosis	3	0.650759	0.0155294	APOC1, APOC3, RAC1	417	8	16792	15.1007	1	0.208271	0.199132
GOTERM_BP_DIRECT	GO:0034220~ion transmembrane transport	12	2.60304	0.01588	ATP6V0B, ATP6V0E1, UBB, TSC22D3, UBC, FAM26F, CALM3, FXYD5, ATP2B1, CALM2, UBA52, ATP6V1F	417	210	16792	2.30106	1	0.21187	0.202572
GOTERM_BP_DIRECT	GO:0019221~cytokine-mediated signaling pathway	9	1.95228	0.0163599	IL1A, CSF1R, SOCS3, HCK, CSF3R, IL1B, IL6ST, EREG, TGM2	417	131	16792	2.76654	1	0.215288	0.20584
GOTERM_BP_DIRECT	GO:0000717~nucleotide-excision repair, DNA duplex unwinding	4	0.867679	0.016387	UBB, UBC, UBA52, RBX1	417	22	16792	7.32156	1	0.215288	0.20584
GOTERM_BP_DIRECT	GO:0051000~positive regulation of nitric-oxide synthase activity	4	0.867679	0.016387	GCH1, CALM3, APOE, CALM2	417	22	16792	7.32156	1	0.215288	0.20584
GOTERM_BP_DIRECT	GO:0030335~positive regulation of cell migration	11	2.38612	0.0165742	CSF1R, GPNMB, TNFAIP6, CCL5, RDX, CCL3, RACK1, CTSH, CIB1, THBS1, CORO1A	417	184	16792	2.40736	1	0.216643	0.207136
GOTERM_BP_DIRECT	GO:0001895~retina homeostasis	5	1.0846	0.0167984	IGKC, PRDX1, HSPB1, LYZ, ACTB	417	40	16792	5.03357	1	0.218463	0.208877
GOTERM_BP_DIRECT	GO:0006919~activation of cysteine-type endopeptidase activity involved in apoptotic process	7	1.51844	0.0169817	BEX3, IFI27, RACK1, BAX, NLRP3, CTSH, TNF	417	83	16792	3.39615	1	0.219738	0.210096
GOTERM_BP_DIRECT	GO:0001523~retinoid metabolic process	6	1.30152	0.017423	RBP1, APOA2, APOC3, APOA1, APOE, HSPG2	417	61	16792	3.96084	1	0.224321	0.214477
GOTERM_BP_DIRECT	GO:0000715~nucleotide-excision repair, DNA damage recognition	4	0.867679	0.0185056	UBB, UBC, UBA52, RBX1	417	23	16792	7.00323	1	0.235901	0.225549
GOTERM_BP_DIRECT	GO:0001836~release of cytochrome c from mitochondria	4	0.867679	0.0185056	BCL2A1, IFI6, BAX, SOD2	417	23	16792	7.00323	1	0.235901	0.225549
GOTERM_BP_DIRECT	GO:0007166~cell surface receptor signaling pathway	14	3.03688	0.0195733	IFITM1, ANXA1, KLRB1, IFNGR2, LY96, MIF, CD4, BSG, CD9, EVL, CD36, CLEC1B, BIRC3, LY6E	417	274	16792	2.05752	1	0.241742	0.231133
GOTERM_BP_DIRECT	GO:0035456~response to interferon-beta	3	0.650759	0.0196422	IFITM3, IFITM1, IFITM2	417	9	16792	13.4229	1	0.241742	0.231133
GOTERM_BP_DIRECT	GO:0042158~lipoprotein biosynthetic process	3	0.650759	0.0196422	APOA2, APOA1, APOE	417	9	16792	13.4229	1	0.241742	0.231133
GOTERM_BP_DIRECT	GO:0071223~cellular response to lipoteichoic acid	3	0.650759	0.0196422	CCL20, TREM2, CD36	417	9	16792	13.4229	1	0.241742	0.231133
GOTERM_BP_DIRECT	GO:0048245~eosinophil chemotaxis	3	0.650759	0.0196422	LGALS3, CCL5, CCL3	417	9	16792	13.4229	1	0.241742	0.231133
GOTERM_BP_DIRECT	GO:0072659~protein localization to plasma membrane	6	1.30152	0.0197826	RAMP2, RAMP3, FCER1G, RAC1, TNF, FYB	417	63	16792	3.8351	1	0.241742	0.231133
GOTERM_BP_DIRECT	GO:0051496~positive regulation of stress fiber assembly	5	1.0846	0.0197986	RGCC, APOA1, EVL, RAC1, S100A10	417	42	16792	4.79388	1	0.241742	0.231133
GOTERM_BP_DIRECT	GO:0097191~extrinsic apoptotic signaling pathway	5	1.0846	0.0197986	IL33, BAX, G0S2, CIB1, TNF	417	42	16792	4.79388	1	0.241742	0.231133
GOTERM_BP_DIRECT	GO:0042493~response to drug	15	3.2538	0.0198087	IL10, ANXA1, ACSL1, APOA2, APOA1, CYBA, PTGS2, SOD2, THBS1, DUSP6, TGFBR2, ICAM1, CST3, LGALS1, CALR	417	304	16792	1.98694	1	0.241742	0.231133
GOTERM_BP_DIRECT	GO:0070371~ERK1 and ERK2 cascade	4	0.867679	0.0207689	CTSH, APOA1, LGALS9, ZFP36L2	417	24	16792	6.71143	1	0.250728	0.239725
GOTERM_BP_DIRECT	GO:0010629~negative regulation of gene expression	9	1.95228	0.0208372	ZC3H12A, ERP29, CCL3, RACK1, MIF, LGALS9, TNF, NFKB1, ENG	417	137	16792	2.64538	1	0.250728	0.239725
GOTERM_BP_DIRECT	GO:0032496~response to lipopolysaccharide	10	2.1692	0.0211695	SPARC, GCH1, PTGER2, C5AR1, LY96, LGALS9, SOD2, CXCL3, PTGS2, CXCL2	417	164	16792	2.4554	1	0.253541	0.242415
GOTERM_BP_DIRECT	GO:0014823~response to activity	5	1.0846	0.0214146	IL10, KDM6B, SCO2, CYBA, SOD2	417	43	16792	4.68239	1	0.25529	0.244087
GOTERM_BP_DIRECT	GO:0019433~triglyceride catabolic process	4	0.867679	0.0231771	FABP5, APOC3, APOA1, APOE	417	25	16792	6.44297	1	0.275028	0.262959
GOTERM_BP_DIRECT	GO:0045080~positive regulation of chemokine biosynthetic process	3	0.650759	0.0241549	IL1B, HMOX1, TNF	417	10	16792	12.0806	1	0.282723	0.270316
GOTERM_BP_DIRECT	GO:0002675~positive regulation of acute inflammatory response	3	0.650759	0.0241549	ALOX5AP, OSM, IL6ST	417	10	16792	12.0806	1	0.282723	0.270316
GOTERM_BP_DIRECT	GO:0035455~response to interferon-alpha	3	0.650759	0.0241549	IFITM3, IFITM1, IFITM2	417	10	16792	12.0806	1	0.282723	0.270316
GOTERM_BP_DIRECT	GO:0030838~positive regulation of actin filament polymerization	5	1.0846	0.0248828	HCK, CDC42EP3, EVL, RAC1, ICAM1	417	45	16792	4.47429	1	0.288618	0.275952
GOTERM_BP_DIRECT	GO:0007267~cell-cell signaling	13	2.81996	0.0249964	IL10, C1QA, TNFAIP6, CCL20, ITGB2, AREG, EREG, IL1B, CCL5, CCL4, NAMPT, CCL3, LTB	417	254	16792	2.06099	1	0.288627	0.275961
GOTERM_BP_DIRECT	GO:0006006~glucose metabolic process	6	1.30152	0.0251077	SERP1, FABP5, IGF2, CREM, TNF, GAPDH	417	67	16792	3.60614	1	0.288627	0.275961
GOTERM_BP_DIRECT	GO:0050999~regulation of nitric-oxide synthase activity	4	0.867679	0.0257303	GCH1, IL1B, CALM3, CALM2	417	26	16792	6.19517	1	0.294469	0.281546
GOTERM_BP_DIRECT	GO:0008203~cholesterol metabolic process	6	1.30152	0.0265691	APP, NPC2, APOC1, APOA2, APOA1, APOE	417	68	16792	3.55311	1	0.301958	0.288707
GOTERM_BP_DIRECT	GO:0032729~positive regulation of interferon-gamma production	5	1.0846	0.0267364	IL1B, PDE4B, HLA-DPB1, TNF, HLA-DPA1	417	46	16792	4.37702	1	0.301958	0.288707
GOTERM_BP_DIRECT	GO:0051591~response to cAMP	5	1.0846	0.0267364	SPARC, DUSP1, BSG, CREM, AREG	417	46	16792	4.37702	1	0.301958	0.288707
GOTERM_BP_DIRECT	GO:0048678~response to axon injury	4	0.867679	0.0284281	CST3, LGALS1, BAX, SOD2	417	27	16792	5.96572	1	0.314252	0.300462
GOTERM_BP_DIRECT	GO:0002224~toll-like receptor signaling pathway	4	0.867679	0.0284281	IRAK2, CTSL, CNPY3, LGMN	417	27	16792	5.96572	1	0.314252	0.300462
GOTERM_BP_DIRECT	GO:0008630~intrinsic apoptotic signaling pathway in response to DNA damage	5	1.0846	0.0286706	BCL2A1, BAX, HMOX1, SOD2, TNF	417	47	16792	4.28389	1	0.314252	0.300462
GOTERM_BP_DIRECT	GO:0071230~cellular response to amino acid stimulus	5	1.0846	0.0286706	CEBPB, COL4A1, LAMTOR2, LAMTOR1, TNF	417	47	16792	4.28389	1	0.314252	0.300462
GOTERM_BP_DIRECT	GO:0031100~organ regeneration	5	1.0846	0.0286706	GSTP1, C5AR1, APOA2, APOA1, TGFBR2	417	47	16792	4.28389	1	0.314252	0.300462
GOTERM_BP_DIRECT	GO:0032760~positive regulation of tumor necrosis factor production	5	1.0846	0.0286706	FCER1G, CCL3, LY96, CYBA, CD36	417	47	16792	4.28389	1	0.314252	0.300462
GOTERM_BP_DIRECT	GO:0016064~immunoglobulin mediated immune response	3	0.650759	0.0290454	CD74, FCER1G, IRF7	417	11	16792	10.9823	1	0.314252	0.300462
GOTERM_BP_DIRECT	GO:0042347~negative regulation of NF-kappaB import into nucleus	3	0.650759	0.0290454	ZC3H12A, NLRP3, LITAF	417	11	16792	10.9823	1	0.314252	0.300462
GOTERM_BP_DIRECT	GO:0010759~positive regulation of macrophage chemotaxis	3	0.650759	0.0290454	CCL5, C5AR1, THBS1	417	11	16792	10.9823	1	0.314252	0.300462
GOTERM_BP_DIRECT	GO:0009743~response to carbohydrate	3	0.650759	0.0290454	RAP1B, CST3, IL1B	417	11	16792	10.9823	1	0.314252	0.300462
GOTERM_BP_DIRECT	GO:0000060~protein import into nucleus, translocation	4	0.867679	0.0312699	NFKBIA, SEC61B, TNF, RAN	417	28	16792	5.75266	1	0.330045	0.315562
GOTERM_BP_DIRECT	GO:0051881~regulation of mitochondrial membrane potential	4	0.867679	0.0312699	UBB, UCP2, BAX, SOD2	417	28	16792	5.75266	1	0.330045	0.315562
GOTERM_BP_DIRECT	GO:0050690~regulation of defense response to virus by virus	4	0.867679	0.0312699	HCK, CD4, AP2S1, RAC1	417	28	16792	5.75266	1	0.330045	0.315562
GOTERM_BP_DIRECT	GO:0032689~negative regulation of interferon-gamma production	4	0.867679	0.0312699	IL10, IL33, LGALS9, HLA-DRB1	417	28	16792	5.75266	1	0.330045	0.315562
GOTERM_BP_DIRECT	GO:0043388~positive regulation of DNA binding	4	0.867679	0.0312699	PLAUR, EDF1, CALM3, CALM2	417	28	16792	5.75266	1	0.330045	0.315562
GOTERM_BP_DIRECT	GO:0071260~cellular response to mechanical stimulus	6	1.30152	0.0312742	IL1B, CYBA, RAC1, PTGS2, NFKB1, ENG	417	71	16792	3.40298	1	0.330045	0.315562
GOTERM_BP_DIRECT	GO:0007254~JNK cascade	5	1.0846	0.0327826	UBB, IRAK2, UBC, TNF, UBA52	417	49	16792	4.10904	1	0.343151	0.328092
GOTERM_BP_DIRECT	GO:0014070~response to organic cyclic compound	5	1.0846	0.0327826	ACSL1, NAMPT, NEDD8, DUSP6, ICAM1	417	49	16792	4.10904	1	0.343151	0.328092
GOTERM_BP_DIRECT	GO:0007165~signal transduction	40	8.67679	0.0330183	CSF1R, GRN, SPARC, CSF3R, CXCL8, CLIC3, TNFAIP6, C5AR1, CREM, LSP1, LITAF, FYB, CRHBP, HINT1, GRK2, LGALS1, RGS1, CCL4, STMN1, NAMPT, PDE4B, ABL2, NLRP3, CD74, NPM1, ANXA1, CCL20, IGFBP4, PLAUR, TRAF1, GNG11, NFKB1, NR4A1, CD4, TYROBP, EEF1D, IL1B, CDC42EP3, LTB, RAN	417	1161	16792	1.38738	1	0.344219	0.329114
GOTERM_BP_DIRECT	GO:0006294~nucleotide-excision repair, preincision complex assembly	4	0.867679	0.0342549	UBB, UBC, UBA52, RBX1	417	29	16792	5.55429	1	0.347648	0.332392
GOTERM_BP_DIRECT	GO:0030728~ovulation	3	0.650759	0.0342923	TNFAIP6, PTGS2, EREG	417	12	16792	10.0671	1	0.347648	0.332392
GOTERM_BP_DIRECT	GO:0061158~3'-UTR-mediated mRNA destabilization	3	0.650759	0.0342923	ZFP36, ZC3H12A, ZFP36L2	417	12	16792	10.0671	1	0.347648	0.332392
GOTERM_BP_DIRECT	GO:0097067~cellular response to thyroid hormone stimulus	3	0.650759	0.0342923	CTSL, RDX, CTSH	417	12	16792	10.0671	1	0.347648	0.332392
GOTERM_BP_DIRECT	GO:0045086~positive regulation of interleukin-2 biosynthetic process	3	0.650759	0.0342923	IL1A, CD4, IL1B	417	12	16792	10.0671	1	0.347648	0.332392
GOTERM_BP_DIRECT	GO:0043032~positive regulation of macrophage activation	3	0.650759	0.0342923	IL10, IL33, THBS1	417	12	16792	10.0671	1	0.347648	0.332392
GOTERM_BP_DIRECT	GO:0036499~PERK-mediated unfolded protein response	3	0.650759	0.0342923	CXCL8, NFE2L2, HERPUD1	417	12	16792	10.0671	1	0.347648	0.332392
GOTERM_BP_DIRECT	GO:0010506~regulation of autophagy	5	1.0846	0.0349611	VMP1, DRAM1, PSAP, HSPB1, ABL2	417	50	16792	4.02686	1	0.353038	0.337546
GOTERM_BP_DIRECT	GO:0019722~calcium-mediated signaling	5	1.0846	0.0372216	CXCL8, CCL3, CXCR4, CALM3, CALM2	417	51	16792	3.9479	1	0.374397	0.357967
GOTERM_BP_DIRECT	GO:0055072~iron ion homeostasis	4	0.867679	0.0373821	SLC25A37, HMOX1, SOD2, FTL	417	30	16792	5.36914	1	0.374548	0.358112
GOTERM_BP_DIRECT	GO:0034976~response to endoplasmic reticulum stress	6	1.30152	0.0383135	ERN1, PPP1R15A, CEBPB, CXCL8, THBS1, HERPUD1	417	75	16792	3.22149	1	0.382392	0.365612
GOTERM_BP_DIRECT	GO:0045730~respiratory burst	3	0.650759	0.0398749	CD52, CYBA, CD55	417	13	16792	9.29275	1	0.387463	0.37046
GOTERM_BP_DIRECT	GO:1902166~negative regulation of intrinsic apoptotic signaling pathway in response to DNA damage by p53 class mediator	3	0.650759	0.0398749	CD74, MIF, CD44	417	13	16792	9.29275	1	0.387463	0.37046
GOTERM_BP_DIRECT	GO:0032516~positive regulation of phosphoprotein phosphatase activity	3	0.650759	0.0398749	PPP1R15A, CALM3, CALM2	417	13	16792	9.29275	1	0.387463	0.37046
GOTERM_BP_DIRECT	GO:0043922~negative regulation by host of viral transcription	3	0.650759	0.0398749	CCL5, CCL4, CCL3	417	13	16792	9.29275	1	0.387463	0.37046
GOTERM_BP_DIRECT	GO:0043518~negative regulation of DNA damage response, signal transduction by p53 class mediator	3	0.650759	0.0398749	CD74, MIF, CD44	417	13	16792	9.29275	1	0.387463	0.37046
GOTERM_BP_DIRECT	GO:0006119~oxidative phosphorylation	3	0.650759	0.0398749	ATP5D, CHCHD10, ATP5C1	417	13	16792	9.29275	1	0.387463	0.37046
GOTERM_BP_DIRECT	GO:0048246~macrophage chemotaxis	3	0.650759	0.0398749	LGALS3, CCL5, CCL3	417	13	16792	9.29275	1	0.387463	0.37046
GOTERM_BP_DIRECT	GO:0006869~lipid transport	6	1.30152	0.0402125	PSAP, APOA2, APOC3, APOA1, APOE, PLTP	417	76	16792	3.1791	1	0.389275	0.372192
GOTERM_BP_DIRECT	GO:0071392~cellular response to estradiol stimulus	4	0.867679	0.0406501	IL10, CRHBP, RAMP3, H2AFZ	417	31	16792	5.19595	1	0.392037	0.374833
GOTERM_BP_DIRECT	GO:0042127~regulation of cell proliferation	10	2.1692	0.0412214	NFKBIA, ANXA1, PTGER2, ABL2, CIB1, CXCL3, TNF, CXCL2, ENG, TGFBR2	417	185	16792	2.17668	1	0.396064	0.378683
GOTERM_BP_DIRECT	GO:0006629~lipid metabolic process	9	1.95228	0.0419232	ATP5B, IL1RN, FABP5, ATP5A1, APOC1, CD36, PLPP3, PLTP, LIPA	417	157	16792	2.30839	1	0.40131	0.383699
GOTERM_BP_DIRECT	GO:0006508~proteolysis	20	4.33839	0.0436585	CTSA, C1QB, FCN1, C1QA, FCN2, FCN3, SHFM1, CTSZ, NEDD8, PRCP, CFLAR, DPP7, IGKC, CTSL, CTSH, OLR1, CTSD, CTSC, LGMN, C1QC	417	500	16792	1.61074	1	0.416373	0.398101
GOTERM_BP_DIRECT	GO:0050873~brown fat cell differentiation	4	0.867679	0.0440573	PLAC8, CEBPB, RGS2, PTGS2	417	32	16792	5.03357	1	0.417087	0.398784
GOTERM_BP_DIRECT	GO:0070911~global genome nucleotide-excision repair	4	0.867679	0.0440573	UBB, UBC, UBA52, RBX1	417	32	16792	5.03357	1	0.417087	0.398784
GOTERM_BP_DIRECT	GO:0030194~positive regulation of blood coagulation	3	0.650759	0.0457735	CD36, THBS1, NFE2L2	417	14	16792	8.62898	1	0.419454	0.401047
GOTERM_BP_DIRECT	GO:0043537~negative regulation of blood vessel endothelial cell migration	3	0.650759	0.0457735	RGCC, APOE, THBS1	417	14	16792	8.62898	1	0.419454	0.401047
GOTERM_BP_DIRECT	GO:0010875~positive regulation of cholesterol efflux	3	0.650759	0.0457735	NFKBIA, APOE, PLTP	417	14	16792	8.62898	1	0.419454	0.401047
GOTERM_BP_DIRECT	GO:0030970~retrograde protein transport, ER to cytosol	3	0.650759	0.0457735	SELENOS, SEC61B, HERPUD1	417	14	16792	8.62898	1	0.419454	0.401047
GOTERM_BP_DIRECT	GO:0009607~response to biotic stimulus	3	0.650759	0.0457735	IFITM3, IFITM1, IFITM2	417	14	16792	8.62898	1	0.419454	0.401047
GOTERM_BP_DIRECT	GO:0001516~prostaglandin biosynthetic process	3	0.650759	0.0457735	CD74, MIF, PTGS2	417	14	16792	8.62898	1	0.419454	0.401047
GOTERM_BP_DIRECT	GO:0031529~ruffle organization	3	0.650759	0.0457735	CSF1R, PLEK, RAC1	417	14	16792	8.62898	1	0.419454	0.401047
GOTERM_BP_DIRECT	GO:0042311~vasodilation	3	0.650759	0.0457735	GPX1, GCH1, APOE	417	14	16792	8.62898	1	0.419454	0.401047
GOTERM_BP_DIRECT	GO:0010801~negative regulation of peptidyl-threonine phosphorylation	3	0.650759	0.0457735	DDIT4, CALM3, CALM2	417	14	16792	8.62898	1	0.419454	0.401047
GOTERM_BP_DIRECT	GO:0043524~negative regulation of neuron apoptotic process	8	1.73536	0.0461298	CEBPB, C5AR1, BAX, HMOX1, APOE, SOD2, CORO1A, LGMN	417	132	16792	2.44052	1	0.421221	0.402736
GOTERM_BP_DIRECT	GO:0002223~stimulatory C-type lectin receptor signaling pathway	7	1.51844	0.0463748	NFKBIA, FCER1G, UBB, UBC, CLEC4E, UBA52, NFKB1	417	105	16792	2.68457	1	0.421962	0.403444
GOTERM_BP_DIRECT	GO:0007420~brain development	10	2.1692	0.0476002	CST3, PFKFB3, COL4A1, STMN1, H3F3A, DDIT4, SELENOP, CD9, ATP2B1, TGFBR2	417	190	16792	2.1194	1	0.43009	0.411216
GOTERM_BP_DIRECT	GO:0070555~response to interleukin-1	4	0.867679	0.0476022	ANXA1, IRAK2, CYBA, LGALS9	417	33	16792	4.88104	1	0.43009	0.411216
GOTERM_BP_DIRECT	GO:0042060~wound healing	6	1.30152	0.0483725	SPARC, SERPINB2, CCL20, EREG, ENG, TGFBR2	417	80	16792	3.02014	1	0.433017	0.414015
GOTERM_BP_DIRECT	GO:0036018~cellular response to erythropoietin	2	0.433839	0.0489351	MT2A, MT1X	417	2	16792	40.2686	1	0.433017	0.414015
GOTERM_BP_DIRECT	GO:0060621~negative regulation of cholesterol import	2	0.433839	0.0489351	APOA2, APOC3	417	2	16792	40.2686	1	0.433017	0.414015
GOTERM_BP_DIRECT	GO:2000334~positive regulation of blood microparticle formation	2	0.433839	0.0489351	CD36, TNF	417	2	16792	40.2686	1	0.433017	0.414015
GOTERM_BP_DIRECT	GO:0036496~regulation of translational initiation by eIF2 alpha dephosphorylation	2	0.433839	0.0489351	PPP1R15A, PPP1CA	417	2	16792	40.2686	1	0.433017	0.414015
GOTERM_BP_DIRECT	GO:0002506~polysaccharide assembly with MHC class II protein complex	2	0.433839	0.0489351	HLA-DRA, HLA-DRB1	417	2	16792	40.2686	1	0.433017	0.414015
GOTERM_BP_DIRECT	GO:0043410~positive regulation of MAPK cascade	6	1.30152	0.0505542	IGFBP4, PSAP, OSM, IGF2, NENF, LAMTOR1	417	81	16792	2.98286	1	0.445812	0.426248
GOTERM_BP_DIRECT	GO:0097192~extrinsic apoptotic signaling pathway in absence of ligand	4	0.867679	0.0512828	IL1A, BCL2A1, IL1B, BAX	417	34	16792	4.73748	1	0.450573	0.430801
GOTERM_BP_DIRECT	GO:0001525~angiogenesis	11	2.38612	0.0517823	ATP5B, RAMP2, CXCL8, ZC3H12A, ATPIF1, TNFAIP2, HMOX1, CIB1, PTGS2, HSPG2, EREG	417	223	16792	1.98634	1	0.450573	0.430801
GOTERM_BP_DIRECT	GO:0043122~regulation of I-kappaB kinase/NF-kappaB signaling	3	0.650759	0.051969	IL1B, HSPB1, TNF	417	15	16792	8.05372	1	0.450573	0.430801
GOTERM_BP_DIRECT	GO:0051044~positive regulation of membrane protein ectodomain proteolysis	3	0.650759	0.051969	IL1B, APOE, TNF	417	15	16792	8.05372	1	0.450573	0.430801
GOTERM_BP_DIRECT	GO:0032469~endoplasmic reticulum calcium ion homeostasis	3	0.650759	0.051969	BAX, SELENOK, HERPUD1	417	15	16792	8.05372	1	0.450573	0.430801
GOTERM_BP_DIRECT	GO:0007568~aging	9	1.95228	0.053315	IL10, BCL2A1, UCP2, ITGB2, ATP2B1, LITAF, CTSC, TGFBR2, NFE2L2	417	165	16792	2.19647	1	0.460692	0.440475
GOTERM_BP_DIRECT	GO:0000086~G2/M transition of mitotic cell cycle	8	1.73536	0.0543492	PLK3, UBB, TUBB, UBC, CALM3, CALM2, PHLDA1, UBA52	417	137	16792	2.35145	1	0.468058	0.447518
GOTERM_BP_DIRECT	GO:0051259~protein oligomerization	5	1.0846	0.0553442	NPM1, ZC3H12A, BAX, NLRP3, TNFAIP3	417	58	16792	3.47143	1	0.471892	0.451183
GOTERM_BP_DIRECT	GO:0070373~negative regulation of ERK1 and ERK2 cascade	5	1.0846	0.0553442	DUSP1, GSTP1, TIMP3, GBP1, DUSP6	417	58	16792	3.47143	1	0.471892	0.451183
GOTERM_BP_DIRECT	GO:0017148~negative regulation of translation	5	1.0846	0.0553442	CIRBP, RACK1, CALR, GAPDH, EIF4E	417	58	16792	3.47143	1	0.471892	0.451183
GOTERM_BP_DIRECT	GO:0030301~cholesterol transport	3	0.650759	0.0584434	NPC2, APOA1, CD36	417	16	16792	7.55036	1	0.490435	0.468913
GOTERM_BP_DIRECT	GO:0061028~establishment of endothelial barrier	3	0.650759	0.0584434	RAP1B, RDX, ICAM1	417	16	16792	7.55036	1	0.490435	0.468913
GOTERM_BP_DIRECT	GO:0044130~negative regulation of growth of symbiont in host	3	0.650759	0.0584434	IL10, CD36, TNF	417	16	16792	7.55036	1	0.490435	0.468913
GOTERM_BP_DIRECT	GO:0009409~response to cold	4	0.867679	0.0590427	PLAC8, CIRBP, ATP2B1, SOD2	417	36	16792	4.47429	1	0.490435	0.468913
GOTERM_BP_DIRECT	GO:0042059~negative regulation of epidermal growth factor receptor signaling pathway	4	0.867679	0.0590427	UBB, UBC, AP2S1, UBA52	417	36	16792	4.47429	1	0.490435	0.468913
GOTERM_BP_DIRECT	GO:0042769~DNA damage response, detection of DNA damage	4	0.867679	0.0590427	UBB, UBC, UBA52, RBX1	417	36	16792	4.47429	1	0.490435	0.468913
GOTERM_BP_DIRECT	GO:0019985~translesion synthesis	4	0.867679	0.0590427	UBB, UBC, ISG15, UBA52	417	36	16792	4.47429	1	0.490435	0.468913
GOTERM_BP_DIRECT	GO:0006446~regulation of translational initiation	4	0.867679	0.0590427	EIF3K, EIF3G, HSPB1, EIF1	417	36	16792	4.47429	1	0.490435	0.468913
GOTERM_BP_DIRECT	GO:0009636~response to toxic substance	6	1.30152	0.0598503	CST3, CCL5, GSTP1, CCL4, CCL3, BAX	417	85	16792	2.84249	1	0.493957	0.472281
GOTERM_BP_DIRECT	GO:0050830~defense response to Gram-positive bacterium	6	1.30152	0.0598503	FCN2, APP, C5AR1, CD36, LYZ, TNF	417	85	16792	2.84249	1	0.493957	0.472281
GOTERM_BP_DIRECT	GO:0007050~cell cycle arrest	8	1.73536	0.0615439	ERN1, PPP1R15A, CXCL8, LAMTOR2, NBN, CALR, LAMTOR1, THBS1	417	141	16792	2.28474	1	0.506311	0.484093
GOTERM_BP_DIRECT	GO:0006296~nucleotide-excision repair, DNA incision, 5'-to lesion	4	0.867679	0.0631175	UBB, UBC, UBA52, RBX1	417	37	16792	4.35336	1	0.515961	0.493318
GOTERM_BP_DIRECT	GO:2001240~negative regulation of extrinsic apoptotic signaling pathway in absence of ligand	4	0.867679	0.0631175	IL1A, IL1B, IFI6, TNF	417	37	16792	4.35336	1	0.515961	0.493318
GOTERM_BP_DIRECT	GO:1902600~hydrogen ion transmembrane transport	5	1.0846	0.0643315	C15ORF48, COX7B, COX4I1, UQCR10, COX6B1	417	61	16792	3.3007	1	0.522852	0.499908
GOTERM_BP_DIRECT	GO:1901214~regulation of neuron death	3	0.650759	0.0651789	UBB, CCL5, APOE	417	17	16792	7.10622	1	0.522852	0.499908
GOTERM_BP_DIRECT	GO:0030033~microvillus assembly	3	0.650759	0.0651789	RAP1B, RDX, FXYD5	417	17	16792	7.10622	1	0.522852	0.499908
GOTERM_BP_DIRECT	GO:0050860~negative regulation of T cell receptor signaling pathway	3	0.650759	0.0651789	LGALS3, PHPT1, GBP1	417	17	16792	7.10622	1	0.522852	0.499908
GOTERM_BP_DIRECT	GO:0010466~negative regulation of peptidase activity	3	0.650759	0.0651789	CST3, CSTB, CSTA	417	17	16792	7.10622	1	0.522852	0.499908
GOTERM_BP_DIRECT	GO:0070542~response to fatty acid	3	0.650759	0.0651789	UCP2, CD36, PTGS2	417	17	16792	7.10622	1	0.522852	0.499908
GOTERM_BP_DIRECT	GO:0042517~positive regulation of tyrosine phosphorylation of Stat3 protein	4	0.867679	0.067319	CSF1R, SOCS3, OSM, IL6ST	417	38	16792	4.2388	1	0.531433	0.508112
GOTERM_BP_DIRECT	GO:2001237~negative regulation of extrinsic apoptotic signaling pathway	4	0.867679	0.067319	LGALS3, GSTP1, CFLAR, THBS1	417	38	16792	4.2388	1	0.531433	0.508112
GOTERM_BP_DIRECT	GO:0038128~ERBB2 signaling pathway	4	0.867679	0.067319	UBB, UBC, UBA52, EREG	417	38	16792	4.2388	1	0.531433	0.508112
GOTERM_BP_DIRECT	GO:0033683~nucleotide-excision repair, DNA incision	4	0.867679	0.067319	UBB, UBC, UBA52, RBX1	417	38	16792	4.2388	1	0.531433	0.508112
GOTERM_BP_DIRECT	GO:0045815~positive regulation of gene expression, epigenetic	5	1.0846	0.0674869	TWISTNB, H3F3A, DDX21, HIST1H4C, ACTB	417	62	16792	3.24747	1	0.531433	0.508112
GOTERM_BP_DIRECT	GO:0006968~cellular defense response	5	1.0846	0.0674869	TYROBP, C5AR1, LY96, MNDA, LSP1	417	62	16792	3.24747	1	0.531433	0.508112
GOTERM_BP_DIRECT	GO:0006886~intracellular protein transport	11	2.38612	0.0701536	CTSA, EHD1, CD74, NPM1, RAMP2, RAMP3, SELENOS, ERP29, AP2S1, SEC61B, RAN	417	236	16792	1.87693	1	0.533388	0.509981
GOTERM_BP_DIRECT	GO:0050727~regulation of inflammatory response	5	1.0846	0.0707211	HCK, ANXA1, TNFAIP3, PTGS2, BIRC3	417	63	16792	3.19592	1	0.533388	0.509981
GOTERM_BP_DIRECT	GO:0008277~regulation of G-protein coupled receptor protein signaling pathway	4	0.867679	0.0716446	RAMP2, RGS2, RAMP3, RGS1	417	39	16792	4.13011	1	0.533388	0.509981
GOTERM_BP_DIRECT	GO:0006402~mRNA catabolic process	3	0.650759	0.0721587	ERN1, ZFP36, ZFP36L2	417	18	16792	6.71143	1	0.533388	0.509981
GOTERM_BP_DIRECT	GO:0033280~response to vitamin D	3	0.650759	0.0721587	CD4, SPP1, PTGS2	417	18	16792	6.71143	1	0.533388	0.509981
GOTERM_BP_DIRECT	GO:0006970~response to osmotic stress	3	0.650759	0.0721587	PLK3, TSC22D3, AQP9	417	18	16792	6.71143	1	0.533388	0.509981
GOTERM_BP_DIRECT	GO:0042267~natural killer cell mediated cytotoxicity	3	0.650759	0.0721587	PRDX1, TUBB, GZMB	417	18	16792	6.71143	1	0.533388	0.509981
GOTERM_BP_DIRECT	GO:0001935~endothelial cell proliferation	3	0.650759	0.0721587	ERN1, HMOX1, APOA1	417	18	16792	6.71143	1	0.533388	0.509981
GOTERM_BP_DIRECT	GO:0045058~T cell selection	2	0.433839	0.0724993	CD74, CD4	417	3	16792	26.8457	1	0.533388	0.509981
GOTERM_BP_DIRECT	GO:0001660~fever generation	2	0.433839	0.0724993	IL1A, IL1B	417	3	16792	26.8457	1	0.533388	0.509981
GOTERM_BP_DIRECT	GO:2000984~negative regulation of ATP citrate synthase activity	2	0.433839	0.0724993	CHCHD10, PHPT1	417	3	16792	26.8457	1	0.533388	0.509981
GOTERM_BP_DIRECT	GO:0007113~endomitotic cell cycle	2	0.433839	0.0724993	PLK3, CIB1	417	3	16792	26.8457	1	0.533388	0.509981
GOTERM_BP_DIRECT	GO:0002904~positive regulation of B cell apoptotic process	2	0.433839	0.0724993	IL10, BAX	417	3	16792	26.8457	1	0.533388	0.509981
GOTERM_BP_DIRECT	GO:0070487~monocyte aggregation	2	0.433839	0.0724993	IL1B, CD44	417	3	16792	26.8457	1	0.533388	0.509981
GOTERM_BP_DIRECT	GO:0060544~regulation of necroptotic process	2	0.433839	0.0724993	CFLAR, BIRC3	417	3	16792	26.8457	1	0.533388	0.509981
GOTERM_BP_DIRECT	GO:0048597~post-embryonic camera-type eye morphogenesis	2	0.433839	0.0724993	BAX, HMGN1	417	3	16792	26.8457	1	0.533388	0.509981
GOTERM_BP_DIRECT	GO:0034447~very-low-density lipoprotein particle clearance	2	0.433839	0.0724993	APOC1, APOE	417	3	16792	26.8457	1	0.533388	0.509981
GOTERM_BP_DIRECT	GO:1902445~regulation of mitochondrial membrane permeability involved in programmed necrotic cell death	2	0.433839	0.0724993	PPIF, BAX	417	3	16792	26.8457	1	0.533388	0.509981
GOTERM_BP_DIRECT	GO:0030801~positive regulation of cyclic nucleotide metabolic process	2	0.433839	0.0724993	CALM3, CALM2	417	3	16792	26.8457	1	0.533388	0.509981
GOTERM_BP_DIRECT	GO:0002292~T cell differentiation involved in immune response	2	0.433839	0.0724993	FCER1G, CLEC4E	417	3	16792	26.8457	1	0.533388	0.509981
GOTERM_BP_DIRECT	GO:0032800~receptor biosynthetic process	2	0.433839	0.0724993	IL10, TNF	417	3	16792	26.8457	1	0.533388	0.509981
GOTERM_BP_DIRECT	GO:2000563~positive regulation of CD4-positive, alpha-beta T cell proliferation	2	0.433839	0.0724993	LGALS9, CD55	417	3	16792	26.8457	1	0.533388	0.509981
GOTERM_BP_DIRECT	GO:0060559~positive regulation of calcidiol 1-monooxygenase activity	2	0.433839	0.0724993	IL1B, TNF	417	3	16792	26.8457	1	0.533388	0.509981
GOTERM_BP_DIRECT	GO:0007160~cell-matrix adhesion	6	1.30152	0.0727461	CD63, OTOA, ITGB2, RAC1, NID1, CD44	417	90	16792	2.68457	1	0.533679	0.510259
GOTERM_BP_DIRECT	GO:0051260~protein homooligomerization	9	1.95228	0.073823	EHD1, NPM1, GCH1, ATPIF1, BAX, HMOX1, SOD2, GLUL, TGM2	417	177	16792	2.04756	1	0.540041	0.516342
GOTERM_BP_DIRECT	GO:0030512~negative regulation of transforming growth factor beta receptor signaling pathway	5	1.0846	0.0740334	UBB, UBC, UBA52, ENG, TGFBR2	417	64	16792	3.14598	1	0.540045	0.516346
GOTERM_BP_DIRECT	GO:0008217~regulation of blood pressure	5	1.0846	0.0774229	RAMP2, GCH1, HMOX1, SOD2, PTGS2	417	65	16792	3.09758	1	0.563175	0.538461
GOTERM_BP_DIRECT	GO:0043536~positive regulation of blood vessel endothelial cell migration	3	0.650759	0.0793668	HSPB1, THBS1, NFE2L2	417	19	16792	6.3582	1	0.569274	0.544293
GOTERM_BP_DIRECT	GO:0042276~error-prone translesion synthesis	3	0.650759	0.0793668	UBB, UBC, UBA52	417	19	16792	6.3582	1	0.569274	0.544293
GOTERM_BP_DIRECT	GO:0007263~nitric oxide mediated signal transduction	3	0.650759	0.0793668	MT1X, CD36, APOE	417	19	16792	6.3582	1	0.569274	0.544293
GOTERM_BP_DIRECT	GO:0009116~nucleoside metabolic process	3	0.650759	0.0793668	UPP1, DNPH1, APRT	417	19	16792	6.3582	1	0.569274	0.544293
GOTERM_BP_DIRECT	GO:0070987~error-free translesion synthesis	3	0.650759	0.0793668	UBB, UBC, UBA52	417	19	16792	6.3582	1	0.569274	0.544293
GOTERM_BP_DIRECT	GO:0010951~negative regulation of endopeptidase activity	7	1.51844	0.0804145	CSTB, APP, CSTA, SERPINB2, PEBP1, SERPINB9, CARD16	417	121	16792	2.32959	1	0.575187	0.549946
GOTERM_BP_DIRECT	GO:0038061~NIK/NF-kappaB signaling	5	1.0846	0.080889	UBB, UBC, UBA52, NFKB1, BIRC3	417	66	16792	3.05065	1	0.576978	0.551658
GOTERM_BP_DIRECT	GO:0050796~regulation of insulin secretion	5	1.0846	0.0844307	MARCKS, CCL5, IL1B, SLC25A5, TNF	417	67	16792	3.00512	1	0.600577	0.574222
GOTERM_BP_DIRECT	GO:0006986~response to unfolded protein	4	0.867679	0.0853386	DNAJB1, HSPB1, THBS1, HERPUD1	417	42	16792	3.8351	1	0.605364	0.578798
GOTERM_BP_DIRECT	GO:0046697~decidualization	3	0.650759	0.0867875	BSG, SPP1, PTGS2	417	20	16792	6.04029	1	0.612268	0.585399
GOTERM_BP_DIRECT	GO:0022904~respiratory electron transport chain	3	0.650759	0.0867875	NDUFS6, SCO2, SOD2	417	20	16792	6.04029	1	0.612268	0.585399
GOTERM_BP_DIRECT	GO:0009749~response to glucose	5	1.0846	0.088047	SELENOS, APOA2, GLUL, THBS1, TGFBR2	417	68	16792	2.96093	1	0.619456	0.592272
GOTERM_BP_DIRECT	GO:0007169~transmembrane receptor protein tyrosine kinase signaling pathway	6	1.30152	0.0900596	CSF1R, HCK, CD4, CD7, ABL2, LCP2	417	96	16792	2.51679	1	0.627327	0.599797
GOTERM_BP_DIRECT	GO:0030155~regulation of cell adhesion	4	0.867679	0.0901329	CXCL8, ABL2, ENG, ICAM1	417	43	16792	3.74591	1	0.627327	0.599797
GOTERM_BP_DIRECT	GO:0045861~negative regulation of proteolysis	3	0.650759	0.0944059	CST3, CSTB, CSTA	417	21	16792	5.75266	1	0.627327	0.599797
GOTERM_BP_DIRECT	GO:0016241~regulation of macroautophagy	4	0.867679	0.0950371	ERN1, ATP6V0B, ATP6V0E1, GAPDH	417	44	16792	3.66078	1	0.627327	0.599797
GOTERM_BP_DIRECT	GO:0034103~regulation of tissue remodeling	2	0.433839	0.095481	CST3, GPNMB	417	4	16792	20.1343	1	0.627327	0.599797
GOTERM_BP_DIRECT	GO:0043308~eosinophil degranulation	2	0.433839	0.095481	VAMP8, CCL3	417	4	16792	20.1343	1	0.627327	0.599797
GOTERM_BP_DIRECT	GO:0030260~entry into host cell	2	0.433839	0.095481	CD4, CXCR4	417	4	16792	20.1343	1	0.627327	0.599797
GOTERM_BP_DIRECT	GO:1901991~negative regulation of mitotic cell cycle phase transition	2	0.433839	0.095481	RGCC, ZFP36L2	417	4	16792	20.1343	1	0.627327	0.599797
GOTERM_BP_DIRECT	GO:0042345~regulation of NF-kappaB import into nucleus	2	0.433839	0.095481	NFKBIA, PRDX1	417	4	16792	20.1343	1	0.627327	0.599797
GOTERM_BP_DIRECT	GO:0032673~regulation of interleukin-4 production	2	0.433839	0.095481	LGALS9, HLA-DRB1	417	4	16792	20.1343	1	0.627327	0.599797
GOTERM_BP_DIRECT	GO:0071677~positive regulation of mononuclear cell migration	2	0.433839	0.095481	LGALS3, TNF	417	4	16792	20.1343	1	0.627327	0.599797
GOTERM_BP_DIRECT	GO:0038165~oncostatin-M-mediated signaling pathway	2	0.433839	0.095481	OSM, IL6ST	417	4	16792	20.1343	1	0.627327	0.599797
GOTERM_BP_DIRECT	GO:0031394~positive regulation of prostaglandin biosynthetic process	2	0.433839	0.095481	ANXA1, PTGS2	417	4	16792	20.1343	1	0.627327	0.599797
GOTERM_BP_DIRECT	GO:0038094~Fc-gamma receptor signaling pathway	2	0.433839	0.095481	FCER1G, CLEC4E	417	4	16792	20.1343	1	0.627327	0.599797
GOTERM_BP_DIRECT	GO:1903052~positive regulation of proteolysis involved in cellular protein catabolic process	2	0.433839	0.095481	ATPIF1, CTSC	417	4	16792	20.1343	1	0.627327	0.599797
GOTERM_BP_DIRECT	GO:0051771~negative regulation of nitric-oxide synthase biosynthetic process	2	0.433839	0.095481	SELENOS, GSTP1	417	4	16792	20.1343	1	0.627327	0.599797
GOTERM_BP_DIRECT	GO:0010916~negative regulation of very-low-density lipoprotein particle clearance	2	0.433839	0.095481	APOC1, APOC3	417	4	16792	20.1343	1	0.627327	0.599797
GOTERM_BP_DIRECT	GO:0032497~detection of lipopolysaccharide	2	0.433839	0.095481	LY96, TREM2	417	4	16792	20.1343	1	0.627327	0.599797
GOTERM_BP_DIRECT	GO:0032269~negative regulation of cellular protein metabolic process	2	0.433839	0.095481	MIF, NFKB1	417	4	16792	20.1343	1	0.627327	0.599797
GOTERM_BP_DIRECT	GO:0045123~cellular extravasation	2	0.433839	0.095481	ITGB2, TNF	417	4	16792	20.1343	1	0.627327	0.599797
GOTERM_BP_DIRECT	GO:0002906~negative regulation of mature B cell apoptotic process	2	0.433839	0.095481	CD74, MIF	417	4	16792	20.1343	1	0.627327	0.599797
GOTERM_BP_DIRECT	GO:0043652~engulfment of apoptotic cell	2	0.433839	0.095481	RAC1, THBS1	417	4	16792	20.1343	1	0.627327	0.599797
GOTERM_BP_DIRECT	GO:0060192~negative regulation of lipase activity	2	0.433839	0.095481	APOA2, APOA1	417	4	16792	20.1343	1	0.627327	0.599797
GOTERM_BP_DIRECT	GO:0030730~sequestering of triglyceride	2	0.433839	0.095481	IL1B, TNF	417	4	16792	20.1343	1	0.627327	0.599797
GOTERM_BP_DIRECT	GO:0002283~neutrophil activation involved in immune response	2	0.433839	0.095481	TYROBP, FCER1G	417	4	16792	20.1343	1	0.627327	0.599797
GOTERM_BP_DIRECT	GO:0033138~positive regulation of peptidyl-serine phosphorylation	5	1.0846	0.0954998	PPP1R15A, OSM, MIF, TNF, CD44	417	70	16792	2.87633	1	0.627327	0.599797
GOTERM_BP_DIRECT	GO:0032088~negative regulation of NF-kappaB transcription factor activity	5	1.0846	0.0993342	NFKBIA, IRAK2, ZC3H12A, NLRP3, TNFAIP3	417	71	16792	2.83582	1	0.649941	0.621419
GOTERM_BP_DIRECT	GO:0007229~integrin-mediated signaling pathway	6	1.30152	0.0994473	HCK, TYROBP, FCER1G, ITGB2, PLEK, APOA1	417	99	16792	2.44052	1	0.649941	0.621419

## Sheet: NKT11_BP
Category	Term	Count	%	PValue	Genes	List Total	Pop Hits	Pop Total	Fold Enrichment	Bonferroni	Benjamini	FDR
GOTERM_BP_DIRECT	GO:0035924~cellular response to vascular endothelial growth factor stimulus	3	2.5641	0.00983472	RAMP2, HSPB1, MT1G	111	23	16792	19.7321	0.999945	0.244147	0.238492
GOTERM_BP_DIRECT	GO:0001570~vasculogenesis	3	2.5641	0.0520864	RAMP2, JUNB, ENG	111	56	16792	8.10425	1	0.517218	0.505238
GOTERM_BP_DIRECT	GO:0001666~response to hypoxia	6	5.12821	0.00548405	PDLIM1, CST3, RAMP2, DDIT4, HSP90B1, ENG	111	172	16792	5.27718	0.995749	0.179494	0.175336
GOTERM_BP_DIRECT	GO:0001775~cell activation	3	2.5641	0.00225029	CST3, CD59, TIMP1	111	11	16792	41.258	0.893228	0.0893816	0.0873113
GOTERM_BP_DIRECT	GO:0001867~complement activation, lectin pathway	2	1.7094	0.0449717	FCN2, FCN3	111	7	16792	43.2227	1	0.466868	0.456055
GOTERM_BP_DIRECT	GO:0001937~negative regulation of endothelial cell proliferation	3	2.5641	0.0153851	SPARC, APOE, ENG	111	29	16792	15.6496	1	0.311785	0.304563
GOTERM_BP_DIRECT	GO:0002224~toll-like receptor signaling pathway	3	2.5641	0.0134143	CTSL, HSP90B1, LGMN	111	27	16792	16.8088	0.999999	0.287385	0.280729
GOTERM_BP_DIRECT	GO:0002250~adaptive immune response	5	4.2735	0.0162836	IGHM, CD4, CLEC4M, CTSL, CD7	111	148	16792	5.11079	1	0.323392	0.315902
GOTERM_BP_DIRECT	GO:0002283~neutrophil activation involved in immune response	2	1.7094	0.0259489	TYROBP, FCER1G	111	4	16792	75.6396	1	0.390413	0.38137
GOTERM_BP_DIRECT	GO:0002381~immunoglobulin production involved in immunoglobulin mediated immune response	2	1.7094	0.0323312	HLA-DRB5, HLA-DRB1	111	5	16792	60.5117	1	0.429552	0.419602
GOTERM_BP_DIRECT	GO:0002437~inflammatory response to antigenic stimulus	2	1.7094	0.0939181	HLA-DRB5, HLA-DRB1	111	15	16792	20.1706	1	0.69082	0.674819
GOTERM_BP_DIRECT	GO:0002455~humoral immune response mediated by circulating immunoglobulin	2	1.7094	0.0449717	HLA-DRB5, HLA-DRB1	111	7	16792	43.2227	1	0.466868	0.456055
GOTERM_BP_DIRECT	GO:0002503~peptide antigen assembly with MHC class II protein complex	2	1.7094	0.0323312	HLA-DRA, HLA-DRB1	111	5	16792	60.5117	1	0.429552	0.419602
GOTERM_BP_DIRECT	GO:0002504~antigen processing and presentation of peptide or polysaccharide antigen via MHC class II	5	4.2735	3.88496e-06	HLA-DRB5, HLA-DPB1, HLA-DRA, HLA-DRB1, HLA-DPA1	111	17	16792	44.4939	0.00385034	0.000771553	0.000753682
GOTERM_BP_DIRECT	GO:0002506~polysaccharide assembly with MHC class II protein complex	2	1.7094	0.013059	HLA-DRA, HLA-DRB1	111	2	16792	151.279	0.999998	0.287385	0.280729
GOTERM_BP_DIRECT	GO:0002523~leukocyte migration involved in inflammatory response	2	1.7094	0.0697638	ITGB2, S100A9	111	11	16792	27.5053	1	0.602396	0.588443
GOTERM_BP_DIRECT	GO:0002576~platelet degranulation	7	5.98291	5.88244e-05	SRGN, APP, SPARC, CTSW, TIMP1, CD36, ALDOA	111	103	16792	10.2811	0.056741	0.0064903	0.00633997
GOTERM_BP_DIRECT	GO:0006417~regulation of translation	3	2.5641	0.0456055	APP, RGS2, S100A9	111	52	16792	8.72765	1	0.466868	0.456055
GOTERM_BP_DIRECT	GO:0006508~proteolysis	9	7.69231	0.0169964	C1QB, C1QA, FCN2, FCN3, IGKC, CTSL, PRCP, IGLC2, LGMN	111	500	16792	2.72303	1	0.330929	0.323264
GOTERM_BP_DIRECT	GO:0006641~triglyceride metabolic process	3	2.5641	0.0219816	GPX1, APOC1, APOE	111	35	16792	12.9668	1	0.389782	0.380753
GOTERM_BP_DIRECT	GO:0006754~ATP biosynthetic process	3	2.5641	0.0153851	ATP5E, ALDOA, ATP5L	111	29	16792	15.6496	1	0.311785	0.304563
GOTERM_BP_DIRECT	GO:0006816~calcium ion transport	4	3.4188	0.0136023	RAMP2, RAMP3, CORO1A, TPT1	111	76	16792	7.96207	0.999999	0.287385	0.280729
GOTERM_BP_DIRECT	GO:0006826~iron ion transport	2	1.7094	0.0758616	FTH1, FTL	111	12	16792	25.2132	1	0.63303	0.618367
GOTERM_BP_DIRECT	GO:0006874~cellular calcium ion homeostasis	4	3.4188	0.0231886	CCL14, CALR, APOE, TPT1	111	93	16792	6.50664	1	0.390413	0.38137
GOTERM_BP_DIRECT	GO:0006878~cellular copper ion homeostasis	2	1.7094	0.0819197	APP, MT2A	111	13	16792	23.2737	1	0.656018	0.640823
GOTERM_BP_DIRECT	GO:0006880~intracellular sequestering of iron ion	2	1.7094	0.038672	FTH1, FTL	111	6	16792	50.4264	1	0.440177	0.429981
GOTERM_BP_DIRECT	GO:0006886~intracellular protein transport	5	4.2735	0.0695624	CD74, RAMP2, RAMP3, CLTA, RHOB	111	236	16792	3.20507	1	0.602396	0.588443
GOTERM_BP_DIRECT	GO:0006898~receptor-mediated endocytosis	9	7.69231	3.04914e-05	SPARC, IGKC, STAB1, CD14, IGLC2, CD36, CALR, APOE, HSP90B1	111	186	16792	7.31997	0.0298246	0.00432542	0.00422523
GOTERM_BP_DIRECT	GO:0006909~phagocytosis	3	2.5641	0.0394519	ITGB2, CD14, CORO1A	111	48	16792	9.45495	1	0.440177	0.429981
GOTERM_BP_DIRECT	GO:0006910~phagocytosis, recognition	4	3.4188	0.000795258	IGHM, IGKC, IGLC2, CD36	111	28	16792	21.6113	0.546158	0.0415627	0.0406
GOTERM_BP_DIRECT	GO:0006911~phagocytosis, engulfment	5	4.2735	7.80482e-05	IGHM, FCER1G, IGKC, IGLC2, AIF1	111	35	16792	21.6113	0.0745775	0.00775019	0.00757068
GOTERM_BP_DIRECT	GO:0006915~apoptotic process	9	7.69231	0.0327888	CST3, LGALS1, GADD45B, ITGB2, RACK1, CD14, DYNLL1, S100A9, RHOB	111	567	16792	2.40126	1	0.429552	0.419602
GOTERM_BP_DIRECT	GO:0006928~movement of cell or subcellular component	4	3.4188	0.0188956	ARHGDIB, HSPB1, LYVE1, CORO1A	111	86	16792	7.03625	1	0.352513	0.344349
GOTERM_BP_DIRECT	GO:0006952~defense response	3	2.5641	0.0714301	CST3, CD74, CLEC1B	111	67	16792	6.7737	1	0.611466	0.597304
GOTERM_BP_DIRECT	GO:0006954~inflammatory response	9	7.69231	0.00347054	CCL14, CRHBP, IGFBP4, CCL4L2, ITGB2, STAB1, CD14, AIF1, S100A9	111	379	16792	3.59238	0.968325	0.12308	0.12023
GOTERM_BP_DIRECT	GO:0006955~immune response	18	15.3846	2.02138e-09	IFITM3, CCL14, CD74, HLA-DRB5, CCL4L2, LST1, CTSW, CD4, IGKC, RGS1, FTH1, CD7, HLA-DPB1, HLA-DRA, LTB, CD36, HLA-DRB1, HLA-DPA1	111	421	16792	6.468	2.00723e-06	8.17889e-07	7.98945e-07
GOTERM_BP_DIRECT	GO:0006956~complement activation	6	5.12821	0.000265441	C1QB, C1QA, FCN2, FCN3, IGKC, IGLC2	111	87	16792	10.4331	0.231733	0.0175722	0.0171652
GOTERM_BP_DIRECT	GO:0006958~complement activation, classical pathway	5	4.2735	0.00407207	C1QB, IGHM, C1QA, IGKC, IGLC2	111	99	16792	7.64037	0.982609	0.139433	0.136204
GOTERM_BP_DIRECT	GO:0006979~response to oxidative stress	5	4.2735	0.00591252	PDLIM1, APP, BTG1, GPX1, APOE	111	110	16792	6.87633	0.997229	0.18146	0.177257
GOTERM_BP_DIRECT	GO:0007155~cell adhesion	9	7.69231	0.0106107	APP, CD4, ITGB2, STAB1, IGFBP7, CD36, LYVE1, RHOB, ENG	111	459	16792	2.96626	0.999975	0.256986	0.251034
GOTERM_BP_DIRECT	GO:0007165~signal transduction	14	11.9658	0.0401215	CD74, SPARC, IGFBP4, GNG11, LYVE1, CRHBP, CD4, TYROBP, LGALS1, RGS1, S100A6, LTB, S100A9, S100A11	111	1161	16792	1.82421	1	0.442674	0.43242
GOTERM_BP_DIRECT	GO:0007166~cell surface receptor signaling pathway	6	5.12821	0.0342283	CD4, CD59, CD14, CD36, CLEC1B, LY6E	111	274	16792	3.31268	1	0.435753	0.42566
GOTERM_BP_DIRECT	GO:0007263~nitric oxide mediated signal transduction	3	2.5641	0.00676136	MT1X, CD36, APOE	111	19	16792	23.8862	0.998814	0.18146	0.177257
GOTERM_BP_DIRECT	GO:0007267~cell-cell signaling	7	5.98291	0.00653558	BST2, C1QA, ITGB2, STAB1, LTB, AREG, S100A9	111	254	16792	4.16911	0.998513	0.18146	0.177257
GOTERM_BP_DIRECT	GO:0007623~circadian rhythm	3	2.5641	0.0867261	JUND, ID1, ID3	111	75	16792	6.05117	1	0.670528	0.654998
GOTERM_BP_DIRECT	GO:0008203~cholesterol metabolic process	3	2.5641	0.0732896	APP, APOC1, APOE	111	68	16792	6.67409	1	0.622022	0.607614
GOTERM_BP_DIRECT	GO:0008277~regulation of G-protein coupled receptor protein signaling pathway	4	3.4188	0.00210555	RAMP2, RGS2, RAMP3, RGS1	111	39	16792	15.5158	0.876685	0.0893816	0.0873113
GOTERM_BP_DIRECT	GO:0008360~regulation of cell shape	4	3.4188	0.0643379	LST1, ITGB2, ALDOA, CORO1A	111	140	16792	4.32227	1	0.580796	0.567343
GOTERM_BP_DIRECT	GO:0009615~response to virus	4	3.4188	0.0356327	IFITM3, BST2, HSPB1, TPT1	111	110	16792	5.50106	1	0.440177	0.429981
GOTERM_BP_DIRECT	GO:0010038~response to metal ion	2	1.7094	0.0636262	MT2A, MT1X	111	10	16792	30.2559	1	0.580796	0.567343
GOTERM_BP_DIRECT	GO:0010288~response to lead ion	2	1.7094	0.0819197	APP, SPARC	111	13	16792	23.2737	1	0.656018	0.640823
GOTERM_BP_DIRECT	GO:0010628~positive regulation of gene expression	5	4.2735	0.093462	RAMP2, ID1, CALR, ENG, HSPA1A	111	262	16792	2.88701	1	0.69082	0.674819
GOTERM_BP_DIRECT	GO:0010873~positive regulation of cholesterol esterification	2	1.7094	0.0574485	APOC1, APOE	111	9	16792	33.6176	1	0.548523	0.535818
GOTERM_BP_DIRECT	GO:0010941~regulation of cell death	3	2.5641	0.00225029	JUND, JUNB, HSPA1A	111	11	16792	41.258	0.893228	0.0893816	0.0873113
GOTERM_BP_DIRECT	GO:0016045~detection of bacterium	2	1.7094	0.0819197	HLA-DRB5, HLA-DRB1	111	13	16792	23.2737	1	0.656018	0.640823
GOTERM_BP_DIRECT	GO:0016064~immunoglobulin mediated immune response	2	1.7094	0.0697638	CD74, FCER1G	111	11	16792	27.5053	1	0.602396	0.588443
GOTERM_BP_DIRECT	GO:0019882~antigen processing and presentation	9	7.69231	2.47096e-09	CD74, HLA-DRB5, CLEC4M, FCGRT, CTSL, HLA-DPB1, HLA-DRA, HLA-DRB1, HLA-DPA1	111	55	16792	24.7548	2.45366e-06	8.17889e-07	7.98945e-07
GOTERM_BP_DIRECT	GO:0019886~antigen processing and presentation of exogenous peptide antigen via MHC class II	11	9.40171	4.42108e-10	CD74, HLA-DRB5, FCER1G, CTSL, HLA-DPB1, HLA-DRA, CLTA, DYNLL1, HLA-DRB1, LGMN, HLA-DPA1	111	92	16792	18.0877	4.39013e-07	4.39013e-07	4.28845e-07
GOTERM_BP_DIRECT	GO:0019934~cGMP-mediated signaling	2	1.7094	0.0512304	CD36, APOE	111	8	16792	37.8198	1	0.513857	0.501955
GOTERM_BP_DIRECT	GO:0022617~extracellular matrix disassembly	3	2.5641	0.0887024	CTSL, TIMP1, ENG	111	76	16792	5.97155	1	0.670528	0.654998
GOTERM_BP_DIRECT	GO:0030194~positive regulation of blood coagulation	2	1.7094	0.0879384	CD36, S100A9	111	14	16792	21.6113	1	0.670528	0.654998
GOTERM_BP_DIRECT	GO:0030308~negative regulation of cell growth	4	3.4188	0.0451846	BST2, BTG1, CCDC85B, RACK1	111	121	16792	5.00097	1	0.466868	0.456055
GOTERM_BP_DIRECT	GO:0030593~neutrophil chemotaxis	5	4.2735	0.000919353	CCL14, FCER1G, CCL4L2, ITGB2, S100A9	111	66	16792	11.4606	0.598817	0.0451061	0.0440613
GOTERM_BP_DIRECT	GO:0031295~T cell costimulation	8	6.83761	7.69294e-07	HLA-DRB5, CD4, LGALS1, TRAC, HLA-DPB1, HLA-DRA, HLA-DRB1, HLA-DPA1	111	78	16792	15.5158	0.000763617	0.000190977	0.000186554
GOTERM_BP_DIRECT	GO:0031623~receptor internalization	5	4.2735	0.000176694	RAMP2, RAMP3, FCER1G, ITGB2, CD36	111	43	16792	17.5906	0.160939	0.0146214	0.0142827
GOTERM_BP_DIRECT	GO:0032355~response to estradiol	6	5.12821	0.00032723	CST3, CD4, RAMP2, IFI27, CALR, AREG	111	91	16792	9.97446	0.277467	0.0203087	0.0198383
GOTERM_BP_DIRECT	GO:0032673~regulation of interleukin-4 production	2	1.7094	0.0259489	HLA-DRB5, HLA-DRB1	111	4	16792	75.6396	1	0.390413	0.38137
GOTERM_BP_DIRECT	GO:0032729~positive regulation of interferon-gamma production	3	2.5641	0.0365046	HLA-DPB1, CD14, HLA-DPA1	111	46	16792	9.86604	1	0.440177	0.429981
GOTERM_BP_DIRECT	GO:0032760~positive regulation of tumor necrosis factor production	3	2.5641	0.0379672	FCER1G, CD14, CD36	111	47	16792	9.65612	1	0.440177	0.429981
GOTERM_BP_DIRECT	GO:0032870~cellular response to hormone stimulus	5	4.2735	0.00021119	RAMP2, JUND, IGFBP7, AIF1, JUNB	111	45	16792	16.8088	0.1892	0.0149794	0.0146324
GOTERM_BP_DIRECT	GO:0032956~regulation of actin cytoskeleton organization	3	2.5641	0.0379672	BST2, SH3BGRL3, CORO1A	111	47	16792	9.65612	1	0.440177	0.429981
GOTERM_BP_DIRECT	GO:0033700~phospholipid efflux	2	1.7094	0.0879384	APOC1, APOE	111	14	16792	21.6113	1	0.670528	0.654998
GOTERM_BP_DIRECT	GO:0034097~response to cytokine	5	4.2735	0.000370466	SPARC, JUND, IFI27, TIMP1, JUNB	111	52	16792	14.5461	0.307842	0.0216396	0.0211384
GOTERM_BP_DIRECT	GO:0034375~high-density lipoprotein particle remodeling	2	1.7094	0.0939181	APOC1, APOE	111	15	16792	20.1706	1	0.69082	0.674819
GOTERM_BP_DIRECT	GO:0034382~chylomicron remnant clearance	2	1.7094	0.038672	APOC1, APOE	111	6	16792	50.4264	1	0.440177	0.429981
GOTERM_BP_DIRECT	GO:0034447~very-low-density lipoprotein particle clearance	2	1.7094	0.0195249	APOC1, APOE	111	3	16792	100.853	1	0.352513	0.344349
GOTERM_BP_DIRECT	GO:0034975~protein folding in endoplasmic reticulum	2	1.7094	0.0819197	CALR, HSP90B1	111	13	16792	23.2737	1	0.656018	0.640823
GOTERM_BP_DIRECT	GO:0035455~response to interferon-alpha	2	1.7094	0.0636262	IFITM3, BST2	111	10	16792	30.2559	1	0.580796	0.567343
GOTERM_BP_DIRECT	GO:0035456~response to interferon-beta	2	1.7094	0.0574485	IFITM3, BST2	111	9	16792	33.6176	1	0.548523	0.535818
GOTERM_BP_DIRECT	GO:0036018~cellular response to erythropoietin	2	1.7094	0.013059	MT2A, MT1X	111	2	16792	151.279	0.999998	0.287385	0.280729
GOTERM_BP_DIRECT	GO:0036500~ATF6-mediated unfolded protein response	2	1.7094	0.0574485	CALR, HSP90B1	111	9	16792	33.6176	1	0.548523	0.535818
GOTERM_BP_DIRECT	GO:0038094~Fc-gamma receptor signaling pathway	2	1.7094	0.0259489	FCER1G, FCGRT	111	4	16792	75.6396	1	0.390413	0.38137
GOTERM_BP_DIRECT	GO:0038124~toll-like receptor TLR6:TLR2 signaling pathway	2	1.7094	0.0259489	CD14, CD36	111	4	16792	75.6396	1	0.390413	0.38137
GOTERM_BP_DIRECT	GO:0042060~wound healing	3	2.5641	0.0967393	SPARC, TIMP1, ENG	111	80	16792	5.67297	1	0.701183	0.684942
GOTERM_BP_DIRECT	GO:0042088~T-helper 1 type immune response	2	1.7094	0.0758616	HLA-DRB5, HLA-DRB1	111	12	16792	25.2132	1	0.63303	0.618367
GOTERM_BP_DIRECT	GO:0042102~positive regulation of T cell proliferation	6	5.12821	4.51344e-05	CD4, HLA-DPB1, CD59, AIF1, CORO1A, HLA-DPA1	111	60	16792	15.1279	0.0438299	0.00560231	0.00547255
GOTERM_BP_DIRECT	GO:0042127~regulation of cell proliferation	5	4.2735	0.0334227	JUND, JUNB, SAT1, S100A11, ENG	111	185	16792	4.08863	1	0.431023	0.421039
GOTERM_BP_DIRECT	GO:0042130~negative regulation of T cell proliferation	3	2.5641	0.0243976	HLA-DRB5, HLA-DRB1, CLEC4G	111	37	16792	12.2659	1	0.390413	0.38137
GOTERM_BP_DIRECT	GO:0042311~vasodilation	2	1.7094	0.0879384	GPX1, APOE	111	14	16792	21.6113	1	0.670528	0.654998
GOTERM_BP_DIRECT	GO:0042742~defense response to bacterium	6	5.12821	0.00265285	FCER1G, IGKC, STAB1, ISG15, IGLC2, S100A9	111	145	16792	6.25983	0.92848	0.101318	0.0989717
GOTERM_BP_DIRECT	GO:0043066~negative regulation of apoptotic process	8	6.83761	0.0300351	CD74, ID1, HSPB1, CD59, TIMP1, AIF1, TPT1, HSP90B1	111	455	16792	2.65986	1	0.426069	0.416201
GOTERM_BP_DIRECT	GO:0043123~positive regulation of I-kappaB kinase/NF-kappaB signaling	4	3.4188	0.0891337	BST2, LGALS1, S100A4, CD36	111	161	16792	3.75849	1	0.670528	0.654998
GOTERM_BP_DIRECT	GO:0043434~response to peptide hormone	5	4.2735	0.000193388	SPARC, BTG1, JUND, TIMP1, AREG	111	44	16792	17.1908	0.174736	0.0147718	0.0144297
GOTERM_BP_DIRECT	GO:0043534~blood vessel endothelial cell migration	2	1.7094	0.0636262	GPX1, ID1	111	10	16792	30.2559	1	0.580796	0.567343
GOTERM_BP_DIRECT	GO:0043535~regulation of blood vessel endothelial cell migration	2	1.7094	0.038672	SH3BGRL3, PRCP	111	6	16792	50.4264	1	0.440177	0.429981
GOTERM_BP_DIRECT	GO:0043654~recognition of apoptotic cell	2	1.7094	0.0449717	FCN2, FCN3	111	7	16792	43.2227	1	0.466868	0.456055
GOTERM_BP_DIRECT	GO:0045058~T cell selection	2	1.7094	0.0195249	CD74, CD4	111	3	16792	100.853	1	0.352513	0.344349
GOTERM_BP_DIRECT	GO:0045071~negative regulation of viral genome replication	3	2.5641	0.0282144	IFITM3, BST2, ISG15	111	40	16792	11.3459	1	0.412013	0.40247
GOTERM_BP_DIRECT	GO:0045087~innate immune response	13	11.1111	2.48791e-05	C1QB, C1QA, IGHM, APP, FCER1G, CLEC4M, CORO1A, BST2, TYROBP, IGKC, CD14, IGLC2, S100A9	111	430	16792	4.57356	0.0244026	0.0041175	0.00402213
GOTERM_BP_DIRECT	GO:0045668~negative regulation of osteoblast differentiation	3	2.5641	0.0269169	ID1, ID3, AREG	111	39	16792	11.6369	1	0.398933	0.389693
GOTERM_BP_DIRECT	GO:0045740~positive regulation of DNA replication	3	2.5641	0.030883	CST3, CALR, AREG	111	42	16792	10.8057	1	0.429552	0.419602
GOTERM_BP_DIRECT	GO:0045766~positive regulation of angiogenesis	6	5.12821	0.000953905	RAMP2, BTG1, ITGB2, HSPB1, RHOB, ENG	111	115	16792	7.89283	0.61236	0.0451061	0.0440613
GOTERM_BP_DIRECT	GO:0045926~negative regulation of growth	3	2.5641	0.00676136	MT2A, MT1G, MT1X	111	19	16792	23.8862	0.998814	0.18146	0.177257
GOTERM_BP_DIRECT	GO:0046718~viral entry into host cell	3	2.5641	0.0967393	CLEC4M, CLEC4G, HSPA1A	111	80	16792	5.67297	1	0.701183	0.684942
GOTERM_BP_DIRECT	GO:0048678~response to axon injury	3	2.5641	0.0134143	CST3, LGALS1, AIF1	111	27	16792	16.8088	0.999999	0.287385	0.280729
GOTERM_BP_DIRECT	GO:0050729~positive regulation of inflammatory response	3	2.5641	0.0828148	CCL14, CCL4L2, S100A9	111	73	16792	6.21696	1	0.65788	0.642643
GOTERM_BP_DIRECT	GO:0050776~regulation of immune response	5	4.2735	0.0296044	TYROBP, IGKC, TRAC, ITGB2, IGLC2	111	178	16792	4.24942	1	0.426045	0.416177
GOTERM_BP_DIRECT	GO:0050829~defense response to Gram-negative bacterium	4	3.4188	0.00560354	IGHM, FCN2, APP, CD4	111	55	16792	11.0021	0.996227	0.179494	0.175336
GOTERM_BP_DIRECT	GO:0050852~T cell receptor signaling pathway	7	5.98291	0.000427281	HLA-DRB5, CD4, TRAC, HLA-DPB1, HLA-DRA, HLA-DRB1, HLA-DPA1	111	148	16792	7.1551	0.345825	0.0235717	0.0230257
GOTERM_BP_DIRECT	GO:0050853~B cell receptor signaling pathway	3	2.5641	0.0488063	IGHM, IGKC, IGLC2	111	54	16792	8.4044	1	0.494538	0.483083
GOTERM_BP_DIRECT	GO:0050871~positive regulation of B cell activation	3	2.5641	0.0124735	IGHM, IGKC, IGLC2	111	26	16792	17.4553	0.999996	0.287385	0.280729
GOTERM_BP_DIRECT	GO:0051208~sequestering of calcium ion	2	1.7094	0.0259489	CALR, HSP90B1	111	4	16792	75.6396	1	0.390413	0.38137
GOTERM_BP_DIRECT	GO:0051384~response to glucocorticoid	3	2.5641	0.067759	SPARC, AREG, AIF1	111	65	16792	6.98212	1	0.600756	0.586842
GOTERM_BP_DIRECT	GO:0051591~response to cAMP	4	3.4188	0.00338323	SPARC, JUND, AREG, JUNB	111	46	16792	13.1547	0.965446	0.12308	0.12023
GOTERM_BP_DIRECT	GO:0051603~proteolysis involved in cellular protein catabolic process	3	2.5641	0.0394519	CTSL, CTSW, LGMN	111	48	16792	9.45495	1	0.440177	0.429981
GOTERM_BP_DIRECT	GO:0051607~defense response to virus	5	4.2735	0.0232349	IFITM3, BST2, FCN3, DDIT4, ISG15	111	165	16792	4.58422	1	0.390413	0.38137
GOTERM_BP_DIRECT	GO:0051726~regulation of cell cycle	5	4.2735	0.00896285	JUND, GADD45B, RACK1, ID3, JUNB	111	124	16792	6.09997	0.999869	0.228208	0.222922
GOTERM_BP_DIRECT	GO:0060055~angiogenesis involved in wound healing	2	1.7094	0.0636262	GPX1, PRCP	111	10	16792	30.2559	1	0.580796	0.567343
GOTERM_BP_DIRECT	GO:0060326~cell chemotaxis	3	2.5641	0.067759	CCL14, CCL4L2, ENG	111	65	16792	6.98212	1	0.600756	0.586842
GOTERM_BP_DIRECT	GO:0060333~interferon-gamma-mediated signaling pathway	6	5.12821	0.000101623	MT2A, HLA-DRB5, HLA-DPB1, HLA-DRA, HLA-DRB1, HLA-DPA1	111	71	16792	12.7842	0.0959922	0.00917383	0.00896134
GOTERM_BP_DIRECT	GO:0060337~type I interferon signaling pathway	4	3.4188	0.00852929	IFITM3, BST2, IFI27, ISG15	111	64	16792	9.45495	0.999798	0.222884	0.217721
GOTERM_BP_DIRECT	GO:0060907~positive regulation of macrophage cytokine production	2	1.7094	0.0449717	CD74, CD36	111	7	16792	43.2227	1	0.466868	0.456055
GOTERM_BP_DIRECT	GO:0071223~cellular response to lipoteichoic acid	2	1.7094	0.0574485	CD14, CD36	111	9	16792	33.6176	1	0.548523	0.535818
GOTERM_BP_DIRECT	GO:0071277~cellular response to calcium ion	3	2.5641	0.0440356	CRHBP, JUND, JUNB	111	51	16792	8.89878	1	0.466868	0.456055
GOTERM_BP_DIRECT	GO:0071294~cellular response to zinc ion	3	2.5641	0.00676136	MT2A, MT1G, MT1X	111	19	16792	23.8862	0.998814	0.18146	0.177257
GOTERM_BP_DIRECT	GO:0071346~cellular response to interferon-gamma	4	3.4188	0.00619093	CCL14, CCL4L2, AIF1, HLA-DPA1	111	57	16792	10.6161	0.997902	0.18146	0.177257
GOTERM_BP_DIRECT	GO:0071404~cellular response to low-density lipoprotein particle stimulus	3	2.5641	0.00148558	FCER1G, ITGB2, CD36	111	9	16792	50.4264	0.771515	0.0670539	0.0655008
GOTERM_BP_DIRECT	GO:0071447~cellular response to hydroperoxide	2	1.7094	0.0323312	CD36, AIF1	111	5	16792	60.5117	1	0.429552	0.419602
GOTERM_BP_DIRECT	GO:0071726~cellular response to diacyl bacterial lipopeptide	2	1.7094	0.0259489	CD14, CD36	111	4	16792	75.6396	1	0.390413	0.38137
GOTERM_BP_DIRECT	GO:0072659~protein localization to plasma membrane	3	2.5641	0.0641537	RAMP2, RAMP3, FCER1G	111	63	16792	7.20378	1	0.580796	0.567343
GOTERM_BP_DIRECT	GO:0097084~vascular smooth muscle cell development	2	1.7094	0.038672	RAMP2, ENG	111	6	16792	50.4264	1	0.440177	0.429981
GOTERM_BP_DIRECT	GO:0098609~cell-cell adhesion	6	5.12821	0.0328761	PDLIM1, RPS26, RACK1, ALDOA, S100A11, HSPA1A	111	271	16792	3.34936	1	0.429552	0.419602
GOTERM_BP_DIRECT	GO:0098869~cellular oxidant detoxification	3	2.5641	0.0770549	GPX1, APOE, S100A9	111	70	16792	6.4834	1	0.637629	0.62286
GOTERM_BP_DIRECT	GO:1901164~negative regulation of trophoblast cell migration	2	1.7094	0.0259489	ARHGDIB, TIMP1	111	4	16792	75.6396	1	0.390413	0.38137
GOTERM_BP_DIRECT	GO:1902176~negative regulation of oxidative stress-induced intrinsic apoptotic signaling pathway	2	1.7094	0.0879384	GPX1, HSPB1	111	14	16792	21.6113	1	0.670528	0.654998
GOTERM_BP_DIRECT	GO:1990000~amyloid fibril formation	2	1.7094	0.038672	APP, CD36	111	6	16792	50.4264	1	0.440177	0.429981
GOTERM_BP_DIRECT	GO:2001179~regulation of interleukin-10 secretion	2	1.7094	0.0195249	HLA-DRB5, HLA-DRB1	111	3	16792	100.853	1	0.352513	0.344349

## Sheet: T1B_BP
Category	Term	Count	%	PValue	Genes	List Total	Pop Hits	Pop Total	Fold Enrichment	Bonferroni	Benjamini	FDR
GOTERM_BP_DIRECT	GO:0044344~cellular response to fibroblast growth factor stimulus	6	1.77515	0.000184925	NR4A1, ZFP36, CXCL8, HYAL2, CCL2, ZFP36L2	305	30	16792	11.0111	0.294205	0.0161397	0.0157371
GOTERM_BP_DIRECT	GO:0035924~cellular response to vascular endothelial growth factor stimulus	4	1.18343	0.00795637	NR4A1, RAMP2, HSPB1, MT1G	305	23	16792	9.57491	1	0.220438	0.214939
GOTERM_BP_DIRECT	GO:0048010~vascular endothelial growth factor receptor signaling pathway	5	1.47929	0.0415283	HSP90AA1, HSPB1, CCL2, CRK, RHOA	305	72	16792	3.82332	1	0.620947	0.605456
GOTERM_BP_DIRECT	GO:0071356~cellular response to tumor necrosis factor	14	4.14201	9.56632e-08	CCL14, CXCL8, CCL3L1, CCL3L3, CCL4L2, YBX3, ZFP36L2, KLF2, ICAM1, CRHBP, ZFP36, HYAL2, CCL3, CCL2	305	110	16792	7.00709	0.000180213	0.00018023	0.000175733
GOTERM_BP_DIRECT	GO:0043488~regulation of mRNA stability	13	3.84615	3.51032e-07	HSPB1, YWHAZ, PSMB8, PSMB10, ZFP36L2, PSMB9, PSMA5, PSMB7, PSMC5, ZFP36, PSMA4, PSMD4, PABPC1	305	103	16792	6.94878	0.000661126	0.000330672	0.000322423
GOTERM_BP_DIRECT	GO:0071347~cellular response to interleukin-1	11	3.25444	5.67695e-07	CCL14, CXCL8, CCL3L1, HYAL2, CCL4L2, CCL3L3, CCL3, CCL2, KLF2, ICAM1, OTUB1	305	71	16792	8.52976	0.00106897	0.000356513	0.000347619
GOTERM_BP_DIRECT	GO:0006898~receptor-mediated endocytosis	16	4.73373	1.52455e-06	HSP90AA1, SPARC, HBB, HBA2, HBA1, CXCL16, HSP90B1, JCHAIN, GAK, DAB2, IGKC, STAB1, IGLC3, CD14, IGLC2, CD36	305	186	16792	4.73598	0.00286814	0.000718065	0.000700151
GOTERM_BP_DIRECT	GO:0006521~regulation of cellular amino acid metabolic process	9	2.66272	3.40743e-06	PSMA5, PSMB7, PSMC5, PSMA4, PSMD4, OAZ1, PSMB8, PSMB10, PSMB9	305	51	16792	9.71572	0.00639905	0.00128392	0.00125189
GOTERM_BP_DIRECT	GO:0002479~antigen processing and presentation of exogenous peptide antigen via MHC class I, TAP-dependent	9	2.66272	1.71705e-05	PSMA5, PSMB7, PSMC5, PSMA4, PSMD4, CD36, PSMB8, PSMB10, PSMB9	305	63	16792	7.86511	0.0318318	0.00539153	0.00525702
GOTERM_BP_DIRECT	GO:0030593~neutrophil chemotaxis	9	2.66272	2.42957e-05	CCL14, CXCL8, FCER1G, CCL3L1, IL1B, CCL4L2, CCL3L3, CCL3, CCL2	305	66	16792	7.5076	0.0447419	0.00572165	0.00557891
GOTERM_BP_DIRECT	GO:0038061~NIK/NF-kappaB signaling	9	2.66272	2.42957e-05	PSMA5, PSMB7, PSMC5, PSMA4, PSMD4, REL, PSMB8, PSMB10, PSMB9	305	66	16792	7.5076	0.0447419	0.00572165	0.00557891
GOTERM_BP_DIRECT	GO:0006955~immune response	22	6.50888	2.89367e-05	IFITM3, CCL14, CD74, CXCL8, CCL4L2, CFP, JCHAIN, IL27RA, VPREB3, NCR3, IGKC, RGS1, IL1B, GPR183, HLA-DPB1, CCL3, CCL2, HLA-DRA, CD36, FCGR2B, HLA-DQA2, HLA-DRB1	305	421	16792	2.87702	0.0530581	0.00605742	0.00590631
GOTERM_BP_DIRECT	GO:0006911~phagocytosis, engulfment	7	2.07101	3.49507e-05	IGHM, IGLL5, FCER1G, IGKC, IGLC3, MYH9, IGLC2	305	35	16792	11.0111	0.0637271	0.00658472	0.00642045
GOTERM_BP_DIRECT	GO:0034097~response to cytokine	8	2.36686	3.95902e-05	JUN, SPARC, IFI27, REL, ACP5, TIMP1, JUNB, CXCL16	305	52	16792	8.47011	0.0718756	0.00678073	0.00661157
GOTERM_BP_DIRECT	GO:0019882~antigen processing and presentation	8	2.36686	5.73318e-05	CD74, FCGRT, CTSL, HLA-DPB1, HLA-DRA, HLA-DQA2, PSMB8, HLA-DRB1	305	55	16792	8.00811	0.102387	0.00900109	0.00877654
GOTERM_BP_DIRECT	GO:0050852~T cell receptor signaling pathway	12	3.5503	8.10116e-05	PSMA5, PSMB7, PSMC5, PSMA4, PSMD4, HLA-DPB1, HLA-DRA, HLA-DQA2, PSMB8, HLA-DRB1, PSMB10, PSMB9	305	148	16792	4.46398	0.141554	0.0113595	0.0110761
GOTERM_BP_DIRECT	GO:0070374~positive regulation of ERK1 and ERK2 cascade	13	3.84615	8.44123e-05	CCL14, CD74, JUN, CCL3L1, CCL3L3, CCL4L2, HMGB1, MIF, ICAM1, GPR183, CCL3, CCL2, CD36	305	175	16792	4.08985	0.147037	0.0113595	0.0110761
GOTERM_BP_DIRECT	GO:0038095~Fc-epsilon receptor signaling pathway	13	3.84615	9.93062e-05	JUN, FCER1G, PSMB8, PSMB10, PSMB9, PSMA5, PSMB7, PSMC5, PSMA4, PSMD4, IGKC, IGLC3, IGLC2	305	178	16792	4.02092	0.170641	0.0124729	0.0121617
GOTERM_BP_DIRECT	GO:0001765~membrane raft assembly	4	1.18343	0.00011285	ANXA2, FLOT1, FLOT2, S100A10	305	6	16792	36.7038	0.191538	0.0132881	0.0129566
GOTERM_BP_DIRECT	GO:0048247~lymphocyte chemotaxis	6	1.77515	0.000131369	CCL14, CCL3L1, CCL4L2, CCL3L3, CCL3, CCL2	305	28	16792	11.7977	0.219262	0.0134767	0.0131405
GOTERM_BP_DIRECT	GO:0006910~phagocytosis, recognition	6	1.77515	0.000131369	IGHM, IGLL5, IGKC, IGLC3, IGLC2, CD36	305	28	16792	11.7977	0.219262	0.0134767	0.0131405
GOTERM_BP_DIRECT	GO:0000209~protein polyubiquitination	13	3.84615	0.000135912	UBE2B, AMFR, UBE2D3, PSMB8, PSMB10, PSMB9, UBE2L3, PSMA5, PSMB7, PSMC5, PSMA4, PSMD4, TRIP12	305	184	16792	3.88981	0.225917	0.0134767	0.0131405
GOTERM_BP_DIRECT	GO:0009615~response to virus	10	2.95858	0.000174055	IFITM3, BST2, MEF2C, HYAL2, STMN1, HMGA1, HSPB1, ENO1, CCT5, TPT1	305	110	16792	5.00507	0.2796	0.0161397	0.0157371
GOTERM_BP_DIRECT	GO:0032760~positive regulation of tumor necrosis factor production	7	2.07101	0.000192702	FCER1G, CCL3, LY96, CCL2, CD14, CD36, HMGB1	305	47	16792	8.19979	0.304474	0.0161397	0.0157371
GOTERM_BP_DIRECT	GO:0006954~inflammatory response	19	5.6213	0.000197035	CCL14, CXCL8, CCL3L1, IGFBP4, CCL3L3, CCL4L2, LY96, HMGB1, PARK7, MIF, CRHBP, NCR3, IL1B, STAB1, CCL3, REL, CCL2, CD14, HNRNPA0	305	379	16792	2.76005	0.310129	0.0161397	0.0157371
GOTERM_BP_DIRECT	GO:0010467~gene expression	7	2.07101	0.00021692	WTAP, PCBP2, HNRNPA2B1, HNRNPU, HNRNPA1, POLR2I, HNRNPA0	305	48	16792	8.02896	0.335501	0.0170282	0.0166034
GOTERM_BP_DIRECT	GO:0060071~Wnt signaling pathway, planar cell polarity pathway	9	2.66272	0.000262365	PSMA5, PSMB7, PSMC5, PSMA4, PSMD4, PSMB8, PSMB10, RHOA, PSMB9	305	92	16792	5.38589	0.39004	0.0190114	0.0185371
GOTERM_BP_DIRECT	GO:0019886~antigen processing and presentation of exogenous peptide antigen via MHC class II	9	2.66272	0.000262365	CD74, FCER1G, CTSL, HLA-DPB1, HLA-DRA, CLTA, CTSD, HLA-DQA2, HLA-DRB1	305	92	16792	5.38589	0.39004	0.0190114	0.0185371
GOTERM_BP_DIRECT	GO:0051436~negative regulation of ubiquitin-protein ligase activity involved in mitotic cell cycle	8	2.36686	0.000293608	PSMA5, PSMB7, PSMC5, PSMA4, PSMD4, PSMB8, PSMB10, PSMB9	305	71	16792	6.20346	0.424916	0.0204873	0.0199762
GOTERM_BP_DIRECT	GO:0043161~proteasome-mediated ubiquitin-dependent protein catabolic process	13	3.84615	0.000337672	VCP, UBXN1, UBE2B, UBE2D3, PSMB8, PSMB10, PSMB9, PSMA5, PSMB7, PSMC5, PSMA4, PSMD4, PCBP2	305	203	16792	3.52574	0.470743	0.0227205	0.0221537
GOTERM_BP_DIRECT	GO:0008283~cell proliferation	18	5.32544	0.000384029	KLF10, KHDRBS1, CD74, H3F3B, IGFBP4, H3F3A, MIF, ZFP36L2, UBE2L3, BST2, DAB2, LARP1, DDIT4, FSCN1, TSPO, YME1L1, MDM4, TGFBI	305	366	16792	2.70766	0.515021	0.0249487	0.0243263
GOTERM_BP_DIRECT	GO:0051437~positive regulation of ubiquitin-protein ligase activity involved in regulation of mitotic cell cycle transition	8	2.36686	0.000446949	PSMA5, PSMB7, PSMC5, PSMA4, PSMD4, PSMB8, PSMB10, PSMB9	305	76	16792	5.79534	0.569255	0.0280684	0.0273682
GOTERM_BP_DIRECT	GO:0042776~mitochondrial ATP synthesis coupled proton transport	5	1.47929	0.000494168	ATP5E, ATP5G3, ATP5G2, ATP5L, ATP5J2	305	21	16792	13.1085	0.605936	0.0300327	0.0292834
GOTERM_BP_DIRECT	GO:0031145~anaphase-promoting complex-dependent catabolic process	8	2.36686	0.000565943	PSMA5, PSMB7, PSMC5, PSMA4, PSMD4, PSMB8, PSMB10, PSMB9	305	79	16792	5.57526	0.655802	0.0333199	0.0324887
GOTERM_BP_DIRECT	GO:0002223~stimulatory C-type lectin receptor signaling pathway	9	2.66272	0.000642035	PSMA5, PSMB7, PSMC5, PSMA4, FCER1G, PSMD4, PSMB8, PSMB10, PSMB9	305	105	16792	4.71906	0.701798	0.0366544	0.03574
GOTERM_BP_DIRECT	GO:0090090~negative regulation of canonical Wnt signaling pathway	11	3.25444	0.000785376	PSMA5, PSMB7, DAB2, PSMC5, PSMA4, PSMD4, IGFBP4, PFDN5, PSMB8, PSMB10, PSMB9	305	163	16792	3.71542	0.772415	0.0435191	0.0424334
GOTERM_BP_DIRECT	GO:0090002~establishment of protein localization to plasma membrane	6	1.77515	0.000924589	GAK, IFT20, RDX, FLOT1, FLOT2, S100A10	305	42	16792	7.86511	0.824958	0.0483868	0.0471797
GOTERM_BP_DIRECT	GO:0002548~monocyte chemotaxis	6	1.77515	0.000924589	CCL14, CCL3L1, CCL4L2, CCL3L3, CCL3, CCL2	305	42	16792	7.86511	0.824958	0.0483868	0.0471797
GOTERM_BP_DIRECT	GO:0071222~cellular response to lipopolysaccharide	9	2.66272	0.00104076	MEF2C, ZFP36, CXCL8, TSPO, CCL2, CD14, CD36, ICAM1, CXCL16	305	113	16792	4.38497	0.859397	0.0529945	0.0516724
GOTERM_BP_DIRECT	GO:0050871~positive regulation of B cell activation	5	1.47929	0.00114955	IGHM, IGLL5, IGKC, IGLC3, IGLC2	305	26	16792	10.5876	0.885479	0.0569934	0.0555716
GOTERM_BP_DIRECT	GO:0033209~tumor necrosis factor-mediated signaling pathway	9	2.66272	0.00137688	PSMA5, PSMB7, PSMC5, PSMA4, PSMD4, TNFRSF13C, PSMB8, PSMB10, PSMB9	305	118	16792	4.19917	0.925417	0.0665141	0.0648548
GOTERM_BP_DIRECT	GO:0098869~cellular oxidant detoxification	7	2.07101	0.00166287	GSTO1, MGST3, SELENOW, HBB, HBA2, PARK7, HBA1	305	70	16792	5.50557	0.95652	0.0764304	0.0745237
GOTERM_BP_DIRECT	GO:0043066~negative regulation of apoptotic process	19	5.6213	0.00166583	CD74, BCL2A1, UBE2B, TAF9, PLAUR, HSPB1, PARK7, MIF, YWHAZ, YBX3, HSP90B1, HIGD2A, SOCS3, DAB2, TAX1BP1, MDM4, NAA38, TIMP1, TPT1	305	455	16792	2.29903	0.956762	0.0764304	0.0745237
GOTERM_BP_DIRECT	GO:0051603~proteolysis involved in cellular protein catabolic process	6	1.77515	0.00170386	PSMB7, PSMA4, CTSL, PSMB8, PSMB10, PSMB9	305	48	16792	6.88197	0.959757	0.0764304	0.0745237
GOTERM_BP_DIRECT	GO:0006754~ATP biosynthetic process	5	1.47929	0.00175008	ATP5E, ATP5G3, ATP5G2, ATP5L, ATP5J2	305	29	16792	9.49237	0.963119	0.0766128	0.0747016
GOTERM_BP_DIRECT	GO:0070098~chemokine-mediated signaling pathway	7	2.07101	0.00178926	CCL14, CXCL8, CCL3L1, CCL4L2, CCL3L3, CCL3, CCL2	305	71	16792	5.42803	0.965747	0.0766128	0.0747016
GOTERM_BP_DIRECT	GO:0050729~positive regulation of inflammatory response	7	2.07101	0.00206376	CCL14, CCL3L1, HYAL2, CCL4L2, CCL3L3, CCL3, CCL2	305	73	16792	5.27932	0.979598	0.0864027	0.0842472
GOTERM_BP_DIRECT	GO:0042542~response to hydrogen peroxide	6	1.77515	0.00223676	JUN, HBB, HBA2, HBA1, EEF2, SOD1	305	51	16792	6.47715	0.985283	0.0911752	0.0889007
GOTERM_BP_DIRECT	GO:0015671~oxygen transport	4	1.18343	0.00227454	HBG2, HBB, HBA2, HBA1	305	15	16792	14.6815	0.986297	0.0911752	0.0889007
GOTERM_BP_DIRECT	GO:0031663~lipopolysaccharide-mediated signaling pathway	5	1.47929	0.00253934	IL1B, CCL3, LY96, CCL2, CD14	305	32	16792	8.60246	0.991689	0.0996692	0.0971828
GOTERM_BP_DIRECT	GO:0050853~B cell receptor signaling pathway	6	1.77515	0.00288174	IGHM, IGLL5, MEF2C, IGKC, IGLC3, IGLC2	305	54	16792	6.1173	0.995648	0.1108	0.108036
GOTERM_BP_DIRECT	GO:0045471~response to ethanol	8	2.36686	0.00298549	EEF1B2, SPARC, EIF4EBP1, CCL2, CD14, EEF2, ICAM1, SOD1	305	105	16792	4.19472	0.996422	0.112277	0.109476
GOTERM_BP_DIRECT	GO:0000165~MAPK cascade	13	3.84615	0.00303935	MEF2C, PSMB8, PSMB10, PSMB9, PSMA5, PSMB7, PSMC5, ZFP36, PSMA4, PSMD4, IL1B, CCL3, CCL2	305	262	16792	2.73177	0.996769	0.112277	0.109476
GOTERM_BP_DIRECT	GO:0006626~protein targeting to mitochondrion	5	1.47929	0.00318345	TIMM8B, FIS1, TIMM13, TOMM7, TSPO	305	34	16792	8.09643	0.997539	0.115339	0.112461
GOTERM_BP_DIRECT	GO:0002504~antigen processing and presentation of peptide or polysaccharide antigen via MHC class II	4	1.18343	0.0033095	HLA-DPB1, HLA-DRA, HLA-DQA2, HLA-DRB1	305	17	16792	12.9543	0.998061	0.115465	0.112584
GOTERM_BP_DIRECT	GO:0030224~monocyte differentiation	4	1.18343	0.0033095	MEF2C, JUN, MYH9, MT1G	305	17	16792	12.9543	0.998061	0.115465	0.112584
GOTERM_BP_DIRECT	GO:0071346~cellular response to interferon-gamma	6	1.77515	0.00365141	CCL14, CCL3L1, CCL4L2, CCL3L3, CCL3, CCL2	305	57	16792	5.79534	0.998984	0.122844	0.119779
GOTERM_BP_DIRECT	GO:0006959~humoral immune response	6	1.77515	0.00365141	BST2, MEF2C, GPR183, CCL2, MS4A1, PSMB10	305	57	16792	5.79534	0.998984	0.122844	0.119779
GOTERM_BP_DIRECT	GO:0071294~cellular response to zinc ion	4	1.18343	0.00459167	PARP1, TSPO, MT1G, MT1X	305	19	16792	11.5907	0.999828	0.151767	0.147981
GOTERM_BP_DIRECT	GO:0006928~movement of cell or subcellular component	7	2.07101	0.00469091	CXCL8, AMFR, PLAUR, HSPB1, VIM, LSP1, CORO1A	305	86	16792	4.48128	0.999858	0.152374	0.148572
GOTERM_BP_DIRECT	GO:0045766~positive regulation of angiogenesis	8	2.36686	0.00493563	RAMP2, BTG1, CXCL8, PDCD6, IL1B, HSPB1, RHOB, RUNX1	305	115	16792	3.82996	0.999911	0.155858	0.15197
GOTERM_BP_DIRECT	GO:0006956~complement activation	7	2.07101	0.00496363	FCN2, FCN3, RGCC, IGKC, IGLC3, IGLC2, CFP	305	87	16792	4.42977	0.999915	0.155858	0.15197
GOTERM_BP_DIRECT	GO:0030890~positive regulation of B cell proliferation	5	1.47929	0.00526101	CD74, MEF2C, GPR183, TNFRSF13C, MIF	305	39	16792	7.05843	0.999952	0.162488	0.158434
GOTERM_BP_DIRECT	GO:0008285~negative regulation of cell proliferation	16	4.73373	0.00586609	CDKN2D, KLF10, JUN, BTG2, BTG1, CXCL8, WARS, CCL3L1, RARRES3, CCL3L3, PDCD5, HMGA1, RGCC, IL1B, MDM4, IGFBP7	305	396	16792	2.22447	0.999985	0.178254	0.173807
GOTERM_BP_DIRECT	GO:0090263~positive regulation of canonical Wnt signaling pathway	8	2.36686	0.0062113	PSMA5, PSMB7, PSMC5, PSMA4, PSMD4, PSMB8, PSMB10, PSMB9	305	120	16792	3.67038	0.999992	0.185747	0.181114
GOTERM_BP_DIRECT	GO:0030308~negative regulation of cell growth	8	2.36686	0.00649343	CDKN2D, BST2, BTG1, PPP2R1A, CCDC85B, HYAL2, RACK1, ENO1	305	121	16792	3.64005	0.999995	0.19115	0.186382
GOTERM_BP_DIRECT	GO:0007566~embryo implantation	5	1.47929	0.00686304	H3F3B, IL1B, H3F3A, IGFBP7, SOD1	305	42	16792	6.55425	0.999998	0.198922	0.19396
GOTERM_BP_DIRECT	GO:0045429~positive regulation of nitric oxide biosynthetic process	5	1.47929	0.0074612	HSP90AA1, IL1B, HBB, KLF2, ICAM1	305	43	16792	6.40183	0.999999	0.209804	0.204571
GOTERM_BP_DIRECT	GO:0031623~receptor internalization	5	1.47929	0.0074612	RAMP2, CXCL8, RAMP3, FCER1G, CD36	305	43	16792	6.40183	0.999999	0.209804	0.204571
GOTERM_BP_DIRECT	GO:0010818~T cell chemotaxis	3	0.887574	0.00851093	GPR183, CCL3, CXCL16	305	8	16792	20.6459	1	0.232385	0.226588
GOTERM_BP_DIRECT	GO:0032956~regulation of actin cytoskeleton organization	5	1.47929	0.0101944	BST2, FSCN1, CRK, CORO1A, RHOA	305	47	16792	5.85699	1	0.272255	0.265464
GOTERM_BP_DIRECT	GO:0043524~negative regulation of neuron apoptotic process	8	2.36686	0.0102602	NR4A2, MEF2C, BTG2, JUN, CCL2, PARK7, CORO1A, SOD1	305	132	16792	3.33671	1	0.272255	0.265464
GOTERM_BP_DIRECT	GO:0098609~cell-cell adhesion	12	3.5503	0.0106554	PDLIM1, SNX2, LARP1, ANXA2, RDX, FSCN1, RACK1, PARK7, ENO1, EEF2, YWHAZ, KTN1	305	271	16792	2.43789	1	0.278164	0.271225
GOTERM_BP_DIRECT	GO:0090073~positive regulation of protein homodimerization activity	3	0.887574	0.0108126	MEF2C, TRAF4, PARK7	305	9	16792	18.3519	1	0.278164	0.271225
GOTERM_BP_DIRECT	GO:0009408~response to heat	5	1.47929	0.0109663	HSP90AA1, CCL2, IGFBP7, CD14, SOD1	305	48	16792	5.73497	1	0.278164	0.271225
GOTERM_BP_DIRECT	GO:0002576~platelet degranulation	7	2.07101	0.0110734	APP, SPARC, APLP2, SELENOP, TIMP1, CD36, SOD1	305	103	16792	3.74165	1	0.278164	0.271225
GOTERM_BP_DIRECT	GO:0045087~innate immune response	16	4.73373	0.012135	IGHM, APP, FCER1G, LY96, HMGB1, MIF, CORO1A, JCHAIN, BST2, IGLL5, IGKC, PCBP2, REL, IGLC3, CD14, IGLC2	305	430	16792	2.04859	1	0.30082	0.293316
GOTERM_BP_DIRECT	GO:0070979~protein K11-linked ubiquitination	4	1.18343	0.0124612	UBE2B, UBE2E3, UBE2D3, UBE2L3	305	27	16792	8.15641	1	0.304894	0.297288
GOTERM_BP_DIRECT	GO:0051901~positive regulation of mitochondrial depolarization	3	0.887574	0.0133553	PARP1, RACK1, TSPO	305	10	16792	16.5167	1	0.318499	0.310554
GOTERM_BP_DIRECT	GO:0033148~positive regulation of intracellular estrogen receptor signaling pathway	3	0.887574	0.0133553	DDX17, DDX5, PARP1	305	10	16792	16.5167	1	0.318499	0.310554
GOTERM_BP_DIRECT	GO:0008360~regulation of cell shape	8	2.36686	0.0138566	FMNL1, RDX, CCL3, MYH9, CCL2, CORO1A, MYL12A, ICAM1	305	140	16792	3.14604	1	0.326322	0.318181
GOTERM_BP_DIRECT	GO:0071549~cellular response to dexamethasone stimulus	4	1.18343	0.0151601	DDIT4, EIF4EBP1, HNRNPU, CCL2	305	29	16792	7.59389	1	0.352613	0.343817
GOTERM_BP_DIRECT	GO:1901653~cellular response to peptide	3	0.887574	0.0161298	KLF10, AKR1B1, KLF2	305	11	16792	15.0152	1	0.357512	0.348593
GOTERM_BP_DIRECT	GO:0010941~regulation of cell death	3	0.887574	0.0161298	JUN, JUNB, YWHAZ	305	11	16792	15.0152	1	0.357512	0.348593
GOTERM_BP_DIRECT	GO:0061099~negative regulation of protein tyrosine kinase activity	3	0.887574	0.0161298	HYAL2, SH3BP5, RACK1	305	11	16792	15.0152	1	0.357512	0.348593
GOTERM_BP_DIRECT	GO:0060213~positive regulation of nuclear-transcribed mRNA poly(A) tail shortening	3	0.887574	0.0161298	ZFP36, BTG2, PABPC1	305	11	16792	15.0152	1	0.357512	0.348593
GOTERM_BP_DIRECT	GO:0007596~blood coagulation	9	2.66272	0.0190196	VKORC1, FCER1G, HBG2, H3F3B, PRKAR1A, H3F3A, PLAUR, HBB, CD36	305	184	16792	2.69294	1	0.404885	0.394784
GOTERM_BP_DIRECT	GO:0070125~mitochondrial translational elongation	6	1.77515	0.0190429	MRPL51, MRPS25, MRPS36, MRPS14, MRPS34, MRPL17	305	85	16792	3.88629	1	0.404885	0.394784
GOTERM_BP_DIRECT	GO:0036499~PERK-mediated unfolded protein response	3	0.887574	0.0191267	CXCL8, CCL2, HERPUD1	305	12	16792	13.7639	1	0.404885	0.394784
GOTERM_BP_DIRECT	GO:0032211~negative regulation of telomere maintenance via telomerase	3	0.887574	0.0191267	HNRNPU, TERF1, HNRNPA1	305	12	16792	13.7639	1	0.404885	0.394784
GOTERM_BP_DIRECT	GO:0046677~response to antibiotic	4	1.18343	0.0197792	HSP90AA1, HYAL2, CCL2, SOD1	305	32	16792	6.88197	1	0.410237	0.400003
GOTERM_BP_DIRECT	GO:0070126~mitochondrial translational termination	6	1.77515	0.0199288	MRPL51, MRPS25, MRPS36, MRPS14, MRPS34, MRPL17	305	86	16792	3.8411	1	0.410237	0.400003
GOTERM_BP_DIRECT	GO:0000398~mRNA splicing, via spliceosome	10	2.95858	0.0200328	DDX5, LSM7, PCBP2, HNRNPA2B1, SRSF2, HNRNPU, PABPC1, HNRNPA1, POLR2I, HNRNPA0	305	222	16792	2.47999	1	0.410237	0.400003
GOTERM_BP_DIRECT	GO:0001525~angiogenesis	10	2.95858	0.020518	RAMP2, JUN, CXCL8, WARS, ANXA2, PDCD6, MYH9, CCL2, TGFBI, RHOB	305	223	16792	2.46887	1	0.414187	0.403854
GOTERM_BP_DIRECT	GO:0016032~viral process	12	3.5503	0.0206654	PSMB7, COPS6, PSMA4, RACK1, HLA-DRA, VIM, FCGR2B, HNRNPA1, PSMB8, PSMB10, RHOA, PSMB9	305	299	16792	2.20959	1	0.414187	0.403854
GOTERM_BP_DIRECT	GO:1902166~negative regulation of intrinsic apoptotic signaling pathway in response to DNA damage by p53 class mediator	3	0.887574	0.0223373	CD74, TAF9, MIF	305	13	16792	12.7052	1	0.43385	0.423027
GOTERM_BP_DIRECT	GO:0071318~cellular response to ATP	3	0.887574	0.0223373	CCL2, HSP90B1, SOD1	305	13	16792	12.7052	1	0.43385	0.423027
GOTERM_BP_DIRECT	GO:0051770~positive regulation of nitric-oxide synthase biosynthetic process	3	0.887574	0.0223373	FCER2, NAMPT, CCL2	305	13	16792	12.7052	1	0.43385	0.423027
GOTERM_BP_DIRECT	GO:0050918~positive chemotaxis	4	1.18343	0.0250889	CCL3, HMGB1, MIF, CORO1A	305	35	16792	6.29208	1	0.48148	0.469468
GOTERM_BP_DIRECT	GO:0030970~retrograde protein transport, ER to cytosol	3	0.887574	0.0257528	VCP, HSP90B1, HERPUD1	305	14	16792	11.7977	1	0.48148	0.469468
GOTERM_BP_DIRECT	GO:1900153~positive regulation of nuclear-transcribed mRNA catabolic process, deadenylation-dependent decay	3	0.887574	0.0257528	ZFP36, PABPC1, ZFP36L2	305	14	16792	11.7977	1	0.48148	0.469468
GOTERM_BP_DIRECT	GO:0007179~transforming growth factor beta receptor signaling pathway	6	1.77515	0.0258118	KLF10, CLDN5, JUN, PARP1, CCL2, RHOA	305	92	16792	3.59059	1	0.48148	0.469468
GOTERM_BP_DIRECT	GO:0007568~aging	8	2.36686	0.0307814	JUN, BCL2A1, AMFR, TSPO, CCL2, TIMP1, EEF2, SOD1	305	165	16792	2.66937	1	0.568551	0.554367
GOTERM_BP_DIRECT	GO:0008277~regulation of G-protein coupled receptor protein signaling pathway	4	1.18343	0.033241	RAMP2, RGS2, RAMP3, RGS1	305	39	16792	5.64674	1	0.582757	0.568219
GOTERM_BP_DIRECT	GO:0006469~negative regulation of protein kinase activity	6	1.77515	0.0339533	SOCS3, PRKAR1A, GMFG, SH3BP5, HSPB1, PARK7	305	99	16792	3.33671	1	0.582757	0.568219
GOTERM_BP_DIRECT	GO:0007605~sensory perception of sound	7	2.07101	0.0341013	CDKN2D, TIMM8B, NDUFB9, TIMM13, CCDC50, ICAM1, SOD1	305	133	16792	2.89767	1	0.582757	0.568219
GOTERM_BP_DIRECT	GO:0001895~retina homeostasis	4	1.18343	0.0354689	IGKC, HSPB1, SOD1, JCHAIN	305	40	16792	5.50557	1	0.582757	0.568219
GOTERM_BP_DIRECT	GO:0043280~positive regulation of cysteine-type endopeptidase activity involved in apoptotic process	4	1.18343	0.0354689	FIS1, PDCD6, PDCD5, HMGB1	305	40	16792	5.50557	1	0.582757	0.568219
GOTERM_BP_DIRECT	GO:1903094~negative regulation of protein K48-linked deubiquitination	2	0.591716	0.035881	UBXN1, PARK7	305	2	16792	55.0557	1	0.582757	0.568219
GOTERM_BP_DIRECT	GO:0032796~uropod organization	2	0.591716	0.035881	MYH9, CORO1A	305	2	16792	55.0557	1	0.582757	0.568219
GOTERM_BP_DIRECT	GO:1902340~negative regulation of chromosome condensation	2	0.591716	0.035881	H3F3B, H3F3A	305	2	16792	55.0557	1	0.582757	0.568219
GOTERM_BP_DIRECT	GO:0035026~leading edge cell differentiation	2	0.591716	0.035881	DAB2, JUN	305	2	16792	55.0557	1	0.582757	0.568219
GOTERM_BP_DIRECT	GO:2000767~positive regulation of cytoplasmic translation	2	0.591716	0.035881	EEF2, YBX3	305	2	16792	55.0557	1	0.582757	0.568219
GOTERM_BP_DIRECT	GO:0031509~telomeric heterochromatin assembly	2	0.591716	0.035881	H3F3B, H3F3A	305	2	16792	55.0557	1	0.582757	0.568219
GOTERM_BP_DIRECT	GO:0002506~polysaccharide assembly with MHC class II protein complex	2	0.591716	0.035881	HLA-DRA, HLA-DRB1	305	2	16792	55.0557	1	0.582757	0.568219
GOTERM_BP_DIRECT	GO:1902766~skeletal muscle satellite cell migration	2	0.591716	0.035881	RHOC, RHOA	305	2	16792	55.0557	1	0.582757	0.568219
GOTERM_BP_DIRECT	GO:2000157~negative regulation of ubiquitin-specific protease activity	2	0.591716	0.035881	UBXN1, PARK7	305	2	16792	55.0557	1	0.582757	0.568219
GOTERM_BP_DIRECT	GO:0070935~3'-UTR-mediated mRNA stabilization	3	0.887574	0.037146	ZFP36, YBX3, HNRNPA0	305	17	16792	9.71572	1	0.587229	0.572579
GOTERM_BP_DIRECT	GO:2000778~positive regulation of interleukin-6 secretion	3	0.887574	0.037146	IL1B, HYAL2, HMGB1	305	17	16792	9.71572	1	0.587229	0.572579
GOTERM_BP_DIRECT	GO:0071276~cellular response to cadmium ion	3	0.887574	0.037146	MT1G, MT1X, SOD1	305	17	16792	9.71572	1	0.587229	0.572579
GOTERM_BP_DIRECT	GO:0050821~protein stabilization	7	2.07101	0.0374031	HSP90AA1, UBE2B, TAF9, FLOT2, MDM4, PARK7, CCT5	305	136	16792	2.83375	1	0.587229	0.572579
GOTERM_BP_DIRECT	GO:0070527~platelet aggregation	4	1.18343	0.0377719	MYH9, HSPB1, HBB, MYL12A	305	41	16792	5.37129	1	0.588118	0.573446
GOTERM_BP_DIRECT	GO:0010629~negative regulation of gene expression	7	2.07101	0.0385476	MEF2C, CCL3, REL, RACK1, FLOT2, PARK7, MIF	305	137	16792	2.81307	1	0.595275	0.580425
GOTERM_BP_DIRECT	GO:0060333~interferon-gamma-mediated signaling pathway	5	1.47929	0.0397659	HLA-DPB1, HLA-DRA, HLA-DQA2, HLA-DRB1, ICAM1	305	71	16792	3.87716	1	0.609097	0.593902
GOTERM_BP_DIRECT	GO:0001649~osteoblast differentiation	6	1.77515	0.0406436	MEF2C, H3F3B, H3F3A, CCL3, HNRNPU, JUNB	305	104	16792	3.17629	1	0.617521	0.602116
GOTERM_BP_DIRECT	GO:0045807~positive regulation of endocytosis	3	0.887574	0.0412994	DAB2, FLOT1, CD14	305	18	16792	9.17596	1	0.620947	0.605456
GOTERM_BP_DIRECT	GO:0043434~response to peptide hormone	4	1.18343	0.0451261	BTG2, SPARC, BTG1, TIMP1	305	44	16792	5.00507	1	0.66943	0.65273
GOTERM_BP_DIRECT	GO:0030220~platelet formation	3	0.887574	0.045618	MEF2C, MYH9, CLEC1B	305	19	16792	8.69301	1	0.67144	0.65469
GOTERM_BP_DIRECT	GO:0034976~response to endoplasmic reticulum stress	5	1.47929	0.0470772	CXCL8, FLOT1, EEF2, HSP90B1, HERPUD1	305	75	16792	3.67038	1	0.687546	0.670394
GOTERM_BP_DIRECT	GO:0032870~cellular response to hormone stimulus	4	1.18343	0.0477238	RAMP2, JUN, IGFBP7, JUNB	305	45	16792	4.89384	1	0.688271	0.671101
GOTERM_BP_DIRECT	GO:0006511~ubiquitin-dependent protein catabolic process	8	2.36686	0.0479568	VCP, PSMA4, UBE2B, PSMD4, AMFR, UBE2D3, UBE2L3, HERPUD1	305	182	16792	2.42003	1	0.688271	0.671101
GOTERM_BP_DIRECT	GO:0042742~defense response to bacterium	7	2.07101	0.0485062	IGLL5, FCER1G, IGKC, STAB1, IGLC3, IGLC2, CFP	305	145	16792	2.65786	1	0.688271	0.671101
GOTERM_BP_DIRECT	GO:0006816~calcium ion transport	5	1.47929	0.0490139	RAMP2, RAMP3, CCL3, CORO1A, TPT1	305	76	16792	3.62209	1	0.688271	0.671101
GOTERM_BP_DIRECT	GO:0010628~positive regulation of gene expression	10	2.95858	0.0494653	MEF2C, RAMP2, RGCC, IL1B, PDCD5, RDX, CCL3, HNRNPU, PARK7, VIM	305	262	16792	2.10136	1	0.688271	0.671101
GOTERM_BP_DIRECT	GO:0071385~cellular response to glucocorticoid stimulus	3	0.887574	0.0500944	ZFP36, ZFP36L2, UBE2L3	305	20	16792	8.25836	1	0.688271	0.671101
GOTERM_BP_DIRECT	GO:0042744~hydrogen peroxide catabolic process	3	0.887574	0.0500944	HBB, HBA2, HBA1	305	20	16792	8.25836	1	0.688271	0.671101
GOTERM_BP_DIRECT	GO:0032729~positive regulation of interferon-gamma production	4	1.18343	0.0503935	IL1B, HLA-DPB1, CD14, IL27RA	305	46	16792	4.78746	1	0.688271	0.671101
GOTERM_BP_DIRECT	GO:0007005~mitochondrion organization	5	1.47929	0.050994	PARP1, VPS13C, YME1L1, CYCS, PARK7	305	77	16792	3.57505	1	0.688271	0.671101
GOTERM_BP_DIRECT	GO:0031295~T cell costimulation	5	1.47929	0.0530174	HLA-DPB1, HLA-DRA, TNFRSF13C, HLA-DQA2, HLA-DRB1	305	78	16792	3.52921	1	0.688271	0.671101
GOTERM_BP_DIRECT	GO:0070936~protein K48-linked ubiquitination	4	1.18343	0.0531344	UBE2B, AMFR, UBE2E3, UBE2D3	305	47	16792	4.68559	1	0.688271	0.671101
GOTERM_BP_DIRECT	GO:1901315~negative regulation of histone H2A K63-linked ubiquitination	2	0.591716	0.0533374	TRIP12, OTUB1	305	3	16792	36.7038	1	0.688271	0.671101
GOTERM_BP_DIRECT	GO:1903208~negative regulation of hydrogen peroxide-induced neuron death	2	0.591716	0.0533374	RACK1, PARK7	305	3	16792	36.7038	1	0.688271	0.671101
GOTERM_BP_DIRECT	GO:0090230~regulation of centromere complex assembly	2	0.591716	0.0533374	H3F3B, H3F3A	305	3	16792	36.7038	1	0.688271	0.671101
GOTERM_BP_DIRECT	GO:0010273~detoxification of copper ion	2	0.591716	0.0533374	MT1X, PARK7	305	3	16792	36.7038	1	0.688271	0.671101
GOTERM_BP_DIRECT	GO:0060193~positive regulation of lipase activity	2	0.591716	0.0533374	RHOC, RHOA	305	3	16792	36.7038	1	0.688271	0.671101
GOTERM_BP_DIRECT	GO:0002693~positive regulation of cellular extravasation	2	0.591716	0.0533374	CCL2, ICAM1	305	3	16792	36.7038	1	0.688271	0.671101
GOTERM_BP_DIRECT	GO:0006120~mitochondrial electron transport, NADH to ubiquinone	4	1.18343	0.0588263	NDUFB9, NDUFA8, NDUFB5, NDUFA4	305	49	16792	4.49435	1	0.742278	0.723761
GOTERM_BP_DIRECT	GO:0071560~cellular response to transforming growth factor beta stimulus	4	1.18343	0.0588263	MEF2C, HYAL2, PDCD5, ZFP36L2	305	49	16792	4.49435	1	0.742278	0.723761
GOTERM_BP_DIRECT	GO:0035914~skeletal muscle cell differentiation	4	1.18343	0.0588263	NR4A1, MEF2C, BTG2, EEF2	305	49	16792	4.49435	1	0.742278	0.723761
GOTERM_BP_DIRECT	GO:0015986~ATP synthesis coupled proton transport	3	0.887574	0.0594926	ATP5G3, ATP5G2, ATP5L	305	22	16792	7.5076	1	0.742278	0.723761
GOTERM_BP_DIRECT	GO:0032435~negative regulation of proteasomal ubiquitin-dependent protein catabolic process	3	0.887574	0.0594926	UBXN1, TAF9, PARK7	305	22	16792	7.5076	1	0.742278	0.723761
GOTERM_BP_DIRECT	GO:0044267~cellular protein metabolic process	6	1.77515	0.0633647	APP, H3F3B, IGFBP4, H3F3A, TGFBI, ITM2B	305	118	16792	2.79944	1	0.771988	0.752729
GOTERM_BP_DIRECT	GO:0001836~release of cytochrome c from mitochondria	3	0.887574	0.0644008	FIS1, JUN, BCL2A1	305	23	16792	7.18118	1	0.771988	0.752729
GOTERM_BP_DIRECT	GO:0006479~protein methylation	3	0.887574	0.0644008	BTG2, BTG1, PRMT9	305	23	16792	7.18118	1	0.771988	0.752729
GOTERM_BP_DIRECT	GO:0071277~cellular response to calcium ion	4	1.18343	0.0647925	CRHBP, MEF2C, JUN, JUNB	305	51	16792	4.3181	1	0.771988	0.752729
GOTERM_BP_DIRECT	GO:0006886~intracellular protein transport	9	2.66272	0.0657048	CD74, RAMP2, SNX2, RAMP3, PDCD6, CLTA, KDELR2, RHOB, YWHAH	305	236	16792	2.09958	1	0.771988	0.752729
GOTERM_BP_DIRECT	GO:0050830~defense response to Gram-positive bacterium	5	1.47929	0.0683801	FCN2, APP, ACP5, CD36, IL27RA	305	85	16792	3.23857	1	0.771988	0.752729
GOTERM_BP_DIRECT	GO:0034341~response to interferon-gamma	3	0.887574	0.0694397	IFITM3, BST2, CXCL16	305	24	16792	6.88197	1	0.771988	0.752729
GOTERM_BP_DIRECT	GO:0048870~cell motility	3	0.887574	0.0694397	FSCN1, PHACTR1, IER2	305	24	16792	6.88197	1	0.771988	0.752729
GOTERM_BP_DIRECT	GO:0090314~positive regulation of protein targeting to membrane	3	0.887574	0.0694397	FIS1, STOM, CCL2	305	24	16792	6.88197	1	0.771988	0.752729
GOTERM_BP_DIRECT	GO:1902177~positive regulation of oxidative stress-induced intrinsic apoptotic signaling pathway	2	0.591716	0.0704787	PARK7, SOD1	305	4	16792	27.5279	1	0.771988	0.752729
GOTERM_BP_DIRECT	GO:0038124~toll-like receptor TLR6:TLR2 signaling pathway	2	0.591716	0.0704787	CD14, CD36	305	4	16792	27.5279	1	0.771988	0.752729
GOTERM_BP_DIRECT	GO:0045833~negative regulation of lipid metabolic process	2	0.591716	0.0704787	IL1B, APOC1	305	4	16792	27.5279	1	0.771988	0.752729
GOTERM_BP_DIRECT	GO:0038094~Fc-gamma receptor signaling pathway	2	0.591716	0.0704787	FCER1G, FCGRT	305	4	16792	27.5279	1	0.771988	0.752729
GOTERM_BP_DIRECT	GO:0002906~negative regulation of mature B cell apoptotic process	2	0.591716	0.0704787	CD74, MIF	305	4	16792	27.5279	1	0.771988	0.752729
GOTERM_BP_DIRECT	GO:0071726~cellular response to diacyl bacterial lipopeptide	2	0.591716	0.0704787	CD14, CD36	305	4	16792	27.5279	1	0.771988	0.752729
GOTERM_BP_DIRECT	GO:0060355~positive regulation of cell adhesion molecule production	2	0.591716	0.0704787	IL1B, FLOT1	305	4	16792	27.5279	1	0.771988	0.752729
GOTERM_BP_DIRECT	GO:0032374~regulation of cholesterol transport	2	0.591716	0.0704787	APOC1, TSPO	305	4	16792	27.5279	1	0.771988	0.752729
GOTERM_BP_DIRECT	GO:1901991~negative regulation of mitotic cell cycle phase transition	2	0.591716	0.0704787	RGCC, ZFP36L2	305	4	16792	27.5279	1	0.771988	0.752729
GOTERM_BP_DIRECT	GO:0031508~pericentric heterochromatin assembly	2	0.591716	0.0704787	H3F3B, H3F3A	305	4	16792	27.5279	1	0.771988	0.752729
GOTERM_BP_DIRECT	GO:0061333~renal tubule morphogenesis	2	0.591716	0.0704787	MEF2C, COL4A1	305	4	16792	27.5279	1	0.771988	0.752729
GOTERM_BP_DIRECT	GO:0030323~respiratory tube development	2	0.591716	0.0704787	TRAF4, HECA	305	4	16792	27.5279	1	0.771988	0.752729
GOTERM_BP_DIRECT	GO:0006935~chemotaxis	6	1.77515	0.0709407	CXCL8, PLAUR, CCL3, CCL2, LSP1, CXCL16	305	122	16792	2.70766	1	0.772556	0.753283
GOTERM_BP_DIRECT	GO:0048146~positive regulation of fibroblast proliferation	4	1.18343	0.0742394	CD74, JUN, ANXA2, MIF	305	54	16792	4.0782	1	0.794079	0.774269
GOTERM_BP_DIRECT	GO:0060135~maternal process involved in female pregnancy	3	0.887574	0.074603	IFI27, AKR1B1, CCL2	305	25	16792	6.60669	1	0.794079	0.774269
GOTERM_BP_DIRECT	GO:0007569~cell aging	3	0.887574	0.074603	MIF, ICAM1, SOD1	305	25	16792	6.60669	1	0.794079	0.774269
GOTERM_BP_DIRECT	GO:0050715~positive regulation of cytokine secretion	3	0.887574	0.074603	RGCC, CD14, MIF	305	25	16792	6.60669	1	0.794079	0.774269
GOTERM_BP_DIRECT	GO:0045840~positive regulation of mitotic nuclear division	3	0.887574	0.0798845	RGCC, IL1B, TERF1	305	26	16792	6.35259	1	0.845519	0.824426
GOTERM_BP_DIRECT	GO:0001934~positive regulation of protein phosphorylation	6	1.77515	0.0810794	DAB2, ANXA2, IL1B, PLAUR, FLOT1, RACK1	305	127	16792	2.60106	1	0.848631	0.82746
GOTERM_BP_DIRECT	GO:0038096~Fc-gamma receptor signaling pathway involved in phagocytosis	6	1.77515	0.0810794	HSP90AA1, IGKC, ARPC1A, IGLC3, IGLC2, CRK	305	127	16792	2.60106	1	0.848631	0.82746
GOTERM_BP_DIRECT	GO:0070301~cellular response to hydrogen peroxide	4	1.18343	0.0842585	AKR1B1, PARK7, KLF2, RHOB	305	57	16792	3.86356	1	0.877033	0.855154
GOTERM_BP_DIRECT	GO:0002503~peptide antigen assembly with MHC class II protein complex	2	0.591716	0.0873106	HLA-DRA, HLA-DRB1	305	5	16792	22.0223	1	0.884372	0.86231
GOTERM_BP_DIRECT	GO:0045040~protein import into mitochondrial outer membrane	2	0.591716	0.0873106	HSP90AA1, TOMM7	305	5	16792	22.0223	1	0.884372	0.86231
GOTERM_BP_DIRECT	GO:2000780~negative regulation of double-strand break repair	2	0.591716	0.0873106	TRIP12, OTUB1	305	5	16792	22.0223	1	0.884372	0.86231
GOTERM_BP_DIRECT	GO:2001268~negative regulation of cysteine-type endopeptidase activity involved in apoptotic signaling pathway	2	0.591716	0.0873106	PLAUR, PARK7	305	5	16792	22.0223	1	0.884372	0.86231
GOTERM_BP_DIRECT	GO:2000343~positive regulation of chemokine (C-X-C motif) ligand 2 production	2	0.591716	0.0873106	CD74, MIF	305	5	16792	22.0223	1	0.884372	0.86231
GOTERM_BP_DIRECT	GO:0035666~TRIF-dependent toll-like receptor signaling pathway	3	0.887574	0.0907788	UBE2D3, LY96, CD14	305	28	16792	5.89883	1	0.909515	0.886825
GOTERM_BP_DIRECT	GO:0045931~positive regulation of mitotic cell cycle	3	0.887574	0.0907788	APP, EIF4EBP1, TERF1	305	28	16792	5.89883	1	0.909515	0.886825
GOTERM_BP_DIRECT	GO:0009612~response to mechanical stimulus	4	1.18343	0.0912411	BTG2, JUN, CCL2, JUNB	305	59	16792	3.73259	1	0.909515	0.886825
GOTERM_BP_DIRECT	GO:0030433~ER-associated ubiquitin-dependent protein catabolic process	4	1.18343	0.09482	VCP, PSMC5, AMFR, HSP90B1	305	60	16792	3.67038	1	0.935293	0.91196
GOTERM_BP_DIRECT	GO:0042102~positive regulation of T cell proliferation	4	1.18343	0.09482	IL1B, HLA-DPB1, TNFRSF13C, CORO1A	305	60	16792	3.67038	1	0.935293	0.91196
GOTERM_BP_DIRECT	GO:0010942~positive regulation of cell death	3	0.887574	0.0963802	HBB, HBA2, HBA1	305	29	16792	5.69542	1	0.945731	0.922138
GOTERM_BP_DIRECT	GO:0006950~response to stress	4	1.18343	0.0984557	HSP90AA1, SNN, AKR1B1, HSP90B1	305	61	16792	3.61021	1	0.961091	0.937115
GOTERM_BP_DIRECT	GO:0006396~RNA processing	5	1.47929	0.0994059	DDX17, LSM7, HNRNPDL, RBMS1, HNRNPU	305	97	16792	2.83792	1	0.965365	0.941282

## Sheet: neutro5_BP
Category	Term	Count	%	PValue	Genes	List Total	Pop Hits	Pop Total	Fold Enrichment	Bonferroni	Benjamini	FDR
GOTERM_BP_DIRECT	GO:0045742~positive regulation of epidermal growth factor receptor signaling pathway	3	1.26582	0.0400067	UBB, RPS27A, UBA52	224	24	16792	9.37054	1	0.602096	0.58682
GOTERM_BP_DIRECT	GO:0006614~SRP-dependent cotranslational protein targeting to membrane	80	33.7553	7.27719e-139	RPL4, RPL5, RPL30, RPL3, RPL32, RPL31, RPL34, RPLP1, RPLP0, RPL10A, RPL8, RPL9, RPL6, RPL7, RPS4X, RPS15, RPS14, RPL7A, RPS17, RPS16, RPS19, RPL18A, RPS18, RPL36, RPLP2, RPL35, RPL38, RPL37, RPS11, RPL39, RPS10, RPS13, RPS12, RPS9, RPL21, RPS7, RPS8, RPL23, RPS5, RPL22, RPS6, RPL13A, RPS3A, RPSA, RPL37A, RPL24, RPL27, RPL26, RPL29, RPL28, UBA52, RPL10, RPL12, RPL11, RPL36A, RPS4Y1, RPS15A, RPS3, …	224	94	16792	63.7994	8.31783e-136	8.31783e-136	8.10679e-136
GOTERM_BP_DIRECT	GO:0019083~viral transcription	80	33.7553	1.70262e-127	RPL4, RPL5, RPL30, RPL3, RPL32, RPL31, RPL34, RPLP1, RPLP0, RPL10A, RPL8, RPL9, RPL6, RPL7, RPS4X, RPS15, RPS14, RPL7A, RPS17, RPS16, RPS19, RPL18A, RPS18, RPL36, RPLP2, RPL35, RPL38, RPL37, RPS11, RPL39, RPS10, RPS13, RPS12, RPS9, RPL21, RPS7, RPS8, RPL23, RPS5, RPL22, RPS6, RPL13A, RPS3A, RPSA, RPL37A, RPL24, RPL27, RPL26, RPL29, RPL28, UBA52, RPL10, RPL12, RPL11, RPL36A, RPS4Y1, RPS15A, RPS3, …	224	112	16792	53.5459	1.9461e-124	9.7305e-125	9.48362e-125
GOTERM_BP_DIRECT	GO:0000184~nuclear-transcribed mRNA catabolic process, nonsense-mediated decay	81	34.1772	2.09705e-126	RPL4, RPL5, RPL30, RPL3, RPL32, RPL31, RPL34, RPLP1, RPLP0, RPL10A, RPL8, RPL9, RPL6, RPL7, RPS4X, RPS15, RPS14, RPL7A, RPS17, RPS16, RPS19, RPL18A, RPS18, RPL36, RPLP2, RPL35, RPL38, RPL37, RPS11, RPL39, RPS10, RPS13, RPS12, RPS9, RPL21, RPS7, RPS8, RPL23, RPS5, RPL22, RPS6, RPL13A, RPS3A, RPSA, RPL37A, RPL24, RPL27, RPL26, RPL29, RPL28, UBA52, RPL10, RPL12, RPL11, RPL36A, RPS4Y1, RPS15A, RPS3, …	224	119	16792	51.0261	2.39693e-123	7.98977e-124	7.78706e-124
GOTERM_BP_DIRECT	GO:0006413~translational initiation	83	35.0211	2.90848e-123	RPL4, RPL5, RPL30, RPL3, RPL32, RPL31, RPL34, RPLP1, RPLP0, RPL10A, RPL8, RPL9, RPL6, RPL7, RPS4X, RPS15, RPS14, RPL7A, RPS17, RPS16, RPS19, RPL18A, RPS18, RPL36, RPLP2, RPL35, RPL38, RPL37, RPS11, RPL39, RPS10, RPS13, RPS12, RPS9, RPL21, RPS7, RPS8, RPL23, RPS5, RPL22, RPS6, RPL13A, RPS3A, RPSA, RPL37A, RPL24, RPL27, RPL26, RPL29, RPL28, UBA52, RPL10, RPL12, RPL11, RPL36A, RPS4Y1, RPS15A, RPS3, …	224	137	16792	45.4163	3.32439e-120	8.31098e-121	8.10011e-121
GOTERM_BP_DIRECT	GO:0006412~translation	87	36.7089	9.67465e-102	RPL4, RPL5, SLC25A3, RPL30, RPL3, RPL32, RPL31, RPL34, RPLP1, RPLP0, RPL10A, RPL8, RPL9, RPL6, RPL7, RPS4X, RPS15, RPS14, RPL7A, RPS17, RPS16, RPS19, RPL18A, RPS18, RPL36, RPLP2, RPL35, RPL38, RPL37, RPS11, RPL39, RPS10, RPS13, RPS12, RPS9, RPL21, RPS7, RPS8, RPL23, RPS5, RPL22, RPS6, MRPS21, RPL13A, RPS3A, RPSA, RPL37A, RPL24, RPL27, RPL26, RPL29, SLC25A5, RPL28, UBA52, SLC25A6, RPL10, RPL12, RP…	224	253	16792	25.7782	1.10581e-98	2.21162e-99	2.15551e-99
GOTERM_BP_DIRECT	GO:0006364~rRNA processing	81	34.1772	3.65667e-98	RPL4, RPL5, RPL30, RPL3, RPL32, RPL31, RPL34, RPLP1, RPLP0, RPL10A, RPL8, RPL9, RPL6, RPL7, RPS4X, RPS15, RPS14, RPL7A, RPS17, RPS16, RPS19, RPL18A, RPS18, RPL36, RPLP2, RPL35, RPL38, RPL37, RPS11, RPL39, RPS10, RPS13, RPS12, RPS9, RPL21, RPS7, RPS8, RPL23, RPS5, RPL22, RPS6, RPL13A, RPS3A, RPSA, RPL37A, RPL24, RPL27, RPL26, RPL29, RPL28, UBA52, RPL10, RPL12, RPL11, RPL36A, RPS27L, RPS4Y1, RPS15A…	224	214	16792	28.3743	4.17958e-95	6.96596e-96	6.78922e-96
GOTERM_BP_DIRECT	GO:0002181~cytoplasmic translation	15	6.32911	1.36602e-20	RPL31, RPLP1, RPL22, RPLP0, RPL36A, RPL35A, RPL8, RPL9, RPL6, RPL7, RPL36, RPLP2, RPL26, RPL15, RPL29	224	25	16792	44.9786	1.56136e-17	2.23052e-18	2.17392e-18
GOTERM_BP_DIRECT	GO:0006120~mitochondrial electron transport, NADH to ubiquinone	14	5.90717	4.8435e-14	NDUFB9, NDUFA13, NDUFB8, NDUFB7, NDUFA6, NDUFA11, NDUFB11, NDUFA4, NDUFB4, NDUFA3, NDUFA2, NDUFB2, NDUFS6, NDUFS5	224	49	16792	21.4184	5.53277e-11	6.92015e-12	6.74457e-12
GOTERM_BP_DIRECT	GO:0000028~ribosomal small subunit assembly	10	4.21941	8.99837e-13	RPS15, RPS14, RPS17, RPS28, RPS27, RPS19, RPS5, RPS27L, RPSA, RPS10	224	19	16792	39.4549	1.02851e-09	1.14279e-10	1.1138e-10
GOTERM_BP_DIRECT	GO:1902600~hydrogen ion transmembrane transport	13	5.48523	2.19808e-11	COX8A, UQCRB, NDUFA4, COX4I1, COX7A2, UQCR11, UQCR10, COX6C, COX5A, COX7C, UQCRH, COX6B1, UQCRQ	224	61	16792	15.976	2.5124e-08	2.5124e-09	2.44866e-09
GOTERM_BP_DIRECT	GO:0032981~mitochondrial respiratory chain complex I assembly	13	5.48523	3.2893e-11	NDUFB9, NDUFA13, NDUFB8, NDUFB7, NDUFA6, NDUFA11, NDUFB11, NDUFB4, NDUFA3, NDUFA2, NDUFB2, NDUFS6, NDUFS5	224	63	16792	15.4688	3.75967e-08	3.41788e-09	3.33116e-09
GOTERM_BP_DIRECT	GO:0000027~ribosomal large subunit assembly	9	3.79747	1.49663e-10	MRPL20, RPL5, RPL3, RPL10, RPL12, RPL11, RPL24, RPL23A, RPL6	224	21	16792	32.1276	1.71065e-07	1.42554e-08	1.38937e-08
GOTERM_BP_DIRECT	GO:0042274~ribosomal small subunit biogenesis	8	3.37553	6.85247e-10	RPS15, RPS17, RPS28, RPS16, RPS7, RPS19, RPS6, RPS24	224	16	16792	37.4821	7.83237e-07	6.0249e-08	5.87204e-08
GOTERM_BP_DIRECT	GO:0098609~cell-cell adhesion	18	7.59494	1.32919e-07	HSP90AB1, RPL34, RPL23A, ENO1, PARK7, EEF2, RPL6, RPS26, RPL7A, EEF1D, PRDX1, RPL14, RACK1, RPL24, EIF3E, RPS2, RPL15, RPL29	224	271	16792	4.97918	0.000151915	1.08519e-05	1.05766e-05
GOTERM_BP_DIRECT	GO:0006123~mitochondrial electron transport, cytochrome c to oxygen	7	2.95359	1.70163e-07	COX8A, NDUFA4, COX4I1, COX6C, COX5A, COX7C, COX6B1	224	20	16792	26.2375	0.000194477	1.29664e-05	1.26374e-05
GOTERM_BP_DIRECT	GO:0006414~translational elongation	6	2.53165	2.93907e-06	EEF1A1, EEF1B2, EEF1D, RPLP1, RPLP2, EEF2	224	18	16792	24.9881	0.00335372	0.00020996	0.000204633
GOTERM_BP_DIRECT	GO:0042273~ribosomal large subunit biogenesis	6	2.53165	1.6894e-05	RPL5, RPL11, RPL14, RPL35A, RPL26, RPL7	224	25	16792	17.9914	0.0191248	0.00113588	0.00110706
GOTERM_BP_DIRECT	GO:0019886~antigen processing and presentation of exogenous peptide antigen via MHC class II	9	3.79747	3.04795e-05	CD74, CTSL, AP2S1, HLA-DPB1, HLA-DRA, CLTA, DYNLL1, HLA-DRB1, HLA-DPA1	224	92	16792	7.33346	0.0342387	0.00193545	0.00188634
GOTERM_BP_DIRECT	GO:0006122~mitochondrial electron transport, ubiquinol to cytochrome c	5	2.1097	3.68411e-05	UQCRB, UQCRQ, UQCR11, UQCR10, UQCRH	224	15	16792	24.9881	0.0412358	0.00221628	0.00216005
GOTERM_BP_DIRECT	GO:0019068~virion assembly	4	1.68776	0.000465302	UBB, RPS27A, PPIA, UBA52	224	12	16792	24.9881	0.41255	0.026592	0.0259173
GOTERM_BP_DIRECT	GO:0045471~response to ethanol	8	3.37553	0.000501432	EEF1B2, RPS4X, GSTP1, CD14, RPL15, RPL10A, EEF2, SOD1	224	105	16792	5.71156	0.436327	0.0268535	0.0261722
GOTERM_BP_DIRECT	GO:0051437~positive regulation of ubiquitin-protein ligase activity involved in regulation of mitotic cell cycle transition	7	2.95359	0.000516865	ANAPC16, UBB, RPS27A, UBA52, PSMA7, SKP1, ANAPC11	224	76	16792	6.90461	0.446188	0.0268535	0.0261722
GOTERM_BP_DIRECT	GO:0002756~MyD88-independent toll-like receptor signaling pathway	4	1.68776	0.000598982	UBB, CD14, RPS27A, UBA52	224	13	16792	23.0659	0.49583	0.0297668	0.0290115
GOTERM_BP_DIRECT	GO:0006091~generation of precursor metabolites and energy	6	2.53165	0.000674746	COX8A, SLC25A3, COX4I1, UQCR11, COX6C, COX7C	224	53	16792	8.48652	0.537678	0.0321348	0.0313194
GOTERM_BP_DIRECT	GO:0019882~antigen processing and presentation	6	2.53165	0.000800587	CD74, CTSL, HLA-DPB1, HLA-DRA, HLA-DRB1, HLA-DPA1	224	55	16792	8.17792	0.599659	0.0346499	0.0337708
GOTERM_BP_DIRECT	GO:0000462~maturation of SSU-rRNA from tricistronic rRNA transcript (SSU-rRNA, 5.8S rRNA, LSU-rRNA)	5	2.1097	0.000813127	RPS14, RPS16, RPS19, RPS8, RPS24	224	32	16792	11.7132	0.60536	0.0346499	0.0337708
GOTERM_BP_DIRECT	GO:0050852~T cell receptor signaling pathway	9	3.79747	0.000818502	UBB, HLA-DPB1, HLA-DRA, RPS27A, UBA52, HLA-DRB1, PSMA7, SKP1, HLA-DPA1	224	148	16792	4.55864	0.60778	0.0346499	0.0337708
GOTERM_BP_DIRECT	GO:0002755~MyD88-dependent toll-like receptor signaling pathway	5	2.1097	0.000915735	UBB, CD14, CD36, RPS27A, UBA52	224	33	16792	11.3582	0.649069	0.0373816	0.0364332
GOTERM_BP_DIRECT	GO:0043066~negative regulation of apoptotic process	16	6.75105	0.0011481	CD74, NPM1, GSTP1, RPS6, HSPB1, RPS3A, PARK7, MIF, HSP90B1, HIGD2A, UBB, NAA38, RPS27A, SQSTM1, UBA52, TPT1	224	455	16792	2.63611	0.730996	0.0452508	0.0441027
GOTERM_BP_DIRECT	GO:0042254~ribosome biogenesis	5	2.1097	0.00127787	RPL7A, RPS28, RPS18, RPL34, RPLP0	224	36	16792	10.4117	0.76812	0.0471162	0.0459207
GOTERM_BP_DIRECT	GO:0042059~negative regulation of epidermal growth factor receptor signaling pathway	5	2.1097	0.00127787	UBB, AP2S1, CLTA, RPS27A, UBA52	224	36	16792	10.4117	0.76812	0.0471162	0.0459207
GOTERM_BP_DIRECT	GO:0002504~antigen processing and presentation of peptide or polysaccharide antigen via MHC class II	4	1.68776	0.00136938	HLA-DPB1, HLA-DRA, HLA-DRB1, HLA-DPA1	224	17	16792	17.6387	0.791177	0.0489124	0.0476714
GOTERM_BP_DIRECT	GO:0051436~negative regulation of ubiquitin-protein ligase activity involved in mitotic cell cycle	6	2.53165	0.00252479	ANAPC16, UBB, RPS27A, UBA52, PSMA7, ANAPC11	224	71	16792	6.33501	0.944395	0.086585	0.0843882
GOTERM_BP_DIRECT	GO:0051403~stress-activated MAPK cascade	4	1.68776	0.00257558	UBB, RPS27A, UBA52, SKP1	224	21	16792	14.2789	0.947539	0.086585	0.0843882
GOTERM_BP_DIRECT	GO:0016236~macroautophagy	6	2.53165	0.00339654	UBB, TOMM7, RPS27A, DYNLL1, SQSTM1, UBA52	224	76	16792	5.91823	0.979531	0.110921	0.108107
GOTERM_BP_DIRECT	GO:0071353~cellular response to interleukin-4	4	1.68776	0.00380646	TUBA1B, RPL3, HSP90AB1, RPLP0	224	24	16792	12.494	0.98721	0.120855	0.117789
GOTERM_BP_DIRECT	GO:0031145~anaphase-promoting complex-dependent catabolic process	6	2.53165	0.00401313	ANAPC16, UBB, RPS27A, UBA52, PSMA7, ANAPC11	224	79	16792	5.69349	0.98991	0.123973	0.120828
GOTERM_BP_DIRECT	GO:0035666~TRIF-dependent toll-like receptor signaling pathway	4	1.68776	0.00592573	UBB, CD14, RPS27A, UBA52	224	28	16792	10.7092	0.998879	0.174203	0.169783
GOTERM_BP_DIRECT	GO:0034101~erythrocyte homeostasis	3	1.26582	0.00594392	RPS17, PRDX1, RPS24	224	9	16792	24.9881	0.998902	0.174203	0.169783
GOTERM_BP_DIRECT	GO:0097421~liver regeneration	4	1.68776	0.00654554	RPS16, RPL32, RPS24, RPL19	224	29	16792	10.3399	0.99945	0.187039	0.182293
GOTERM_BP_DIRECT	GO:0010803~regulation of tumor necrosis factor-mediated signaling pathway	4	1.68776	0.00720253	UBB, RACK1, RPS27A, UBA52	224	30	16792	9.99524	0.999742	0.195025	0.190077
GOTERM_BP_DIRECT	GO:0032355~response to estradiol	6	2.53165	0.00728945	CST3, RAMP2, IFI27, GSTP1, CALR, EEF2	224	91	16792	4.9427	0.999767	0.195025	0.190077
GOTERM_BP_DIRECT	GO:0017148~negative regulation of translation	5	2.1097	0.0073369	RPS3, RACK1, RPL13A, CALR, GAPDH	224	58	16792	6.46244	0.999779	0.195025	0.190077
GOTERM_BP_DIRECT	GO:0019058~viral life cycle	4	1.68776	0.0078972	UBB, RPS27A, PPIA, UBA52	224	31	16792	9.67281	0.999884	0.205148	0.199943
GOTERM_BP_DIRECT	GO:0070911~global genome nucleotide-excision repair	4	1.68776	0.00863004	UBB, SUMO2, RPS27A, UBA52	224	32	16792	9.37054	0.99995	0.217449	0.211932
GOTERM_BP_DIRECT	GO:0006950~response to stress	5	2.1097	0.00875123	NPM1, HSP90AA1, HSP90AB1, SQSTM1, HSP90B1	224	61	16792	6.14461	0.999957	0.217449	0.211932
GOTERM_BP_DIRECT	GO:0000086~G2/M transition of mitotic cell cycle	7	2.95359	0.00999002	HSP90AA1, UBB, CALM1, RPS27A, DYNLL1, UBA52, SKP1	224	137	16792	3.83029	0.99999	0.242949	0.236785
GOTERM_BP_DIRECT	GO:0006457~protein folding	8	3.37553	0.0103496	HSP90AA1, HSP90AB1, CSNK2B, TBCA, CALR, PFDN5, PPIA, HSP90B1	224	180	16792	3.33175	0.999993	0.246451	0.240198
GOTERM_BP_DIRECT	GO:0010939~regulation of necrotic cell death	3	1.26582	0.0106152	UBB, RPS27A, UBA52	224	12	16792	18.7411	0.999995	0.247617	0.241334
GOTERM_BP_DIRECT	GO:0038061~NIK/NF-kappaB signaling	5	2.1097	0.0114836	UBB, RPS27A, UBA52, PSMA7, SKP1	224	66	16792	5.67911	0.999998	0.262514	0.255854
GOTERM_BP_DIRECT	GO:0042769~DNA damage response, detection of DNA damage	4	1.68776	0.0119511	UBB, RPS3, RPS27A, UBA52	224	36	16792	8.32937	0.999999	0.262694	0.256029
GOTERM_BP_DIRECT	GO:0006446~regulation of translational initiation	4	1.68776	0.0119511	EIF3K, HSPB1, EIF3H, EIF3E	224	36	16792	8.32937	0.999999	0.262694	0.256029
GOTERM_BP_DIRECT	GO:0032479~regulation of type I interferon production	3	1.26582	0.0124364	UBB, RPS27A, UBA52	224	13	16792	17.2995	0.999999	0.268203	0.261399
GOTERM_BP_DIRECT	GO:0038128~ERBB2 signaling pathway	4	1.68776	0.0138501	HSP90AA1, UBB, RPS27A, UBA52	224	38	16792	7.89098	1	0.29316	0.285722
GOTERM_BP_DIRECT	GO:1901224~positive regulation of NIK/NF-kappaB signaling	3	1.26582	0.0143833	RPS3, HMGB1, CALR	224	14	16792	16.0638	1	0.293573	0.286125
GOTERM_BP_DIRECT	GO:0030490~maturation of SSU-rRNA	3	1.26582	0.0143833	RPS14, RPS28, RPS19	224	14	16792	16.0638	1	0.293573	0.286125
GOTERM_BP_DIRECT	GO:0006979~response to oxidative stress	6	2.53165	0.0156941	NDUFA6, GPX4, NDUFB4, SELENOP, RPS3, ATOX1	224	110	16792	4.08896	1	0.314709	0.306724
GOTERM_BP_DIRECT	GO:0007566~embryo implantation	4	1.68776	0.0181345	CST3, IGFBP7, RPL29, SOD1	224	42	16792	7.13946	1	0.357374	0.348307
GOTERM_BP_DIRECT	GO:0031295~T cell costimulation	5	2.1097	0.0201128	LGALS1, HLA-DPB1, HLA-DRA, HLA-DRB1, HLA-DPA1	224	78	16792	4.8054	1	0.389642	0.379756
GOTERM_BP_DIRECT	GO:0043123~positive regulation of I-kappaB kinase/NF-kappaB signaling	7	2.95359	0.0206577	LGALS1, UBB, EEF1D, CD36, RHOC, RPS27A, UBA52	224	161	16792	3.25932	1	0.393529	0.383544
GOTERM_BP_DIRECT	GO:0051170~nuclear import	3	1.26582	0.0233572	SNRPD2, SNRPG, SNRPE	224	18	16792	12.494	1	0.43766	0.426556
GOTERM_BP_DIRECT	GO:0009408~response to heat	4	1.68776	0.0257909	HSP90AA1, IGFBP7, CD14, SOD1	224	48	16792	6.24702	1	0.456935	0.445342
GOTERM_BP_DIRECT	GO:0042276~error-prone translesion synthesis	3	1.26582	0.02588	UBB, RPS27A, UBA52	224	19	16792	11.8365	1	0.456935	0.445342
GOTERM_BP_DIRECT	GO:0070987~error-free translesion synthesis	3	1.26582	0.02588	UBB, RPS27A, UBA52	224	19	16792	11.8365	1	0.456935	0.445342
GOTERM_BP_DIRECT	GO:0000461~endonucleolytic cleavage to generate mature 3'-end of SSU-rRNA from (SSU-rRNA, 5.8S rRNA, LSU-rRNA)	2	0.843882	0.0263847	RPSA, RPS21	224	2	16792	74.9643	1	0.456935	0.445342
GOTERM_BP_DIRECT	GO:0002506~polysaccharide assembly with MHC class II protein complex	2	0.843882	0.0263847	HLA-DRA, HLA-DRB1	224	2	16792	74.9643	1	0.456935	0.445342
GOTERM_BP_DIRECT	GO:0045727~positive regulation of translation	4	1.68776	0.0332991	RPS4X, NPM1, RPS27L, EEF2	224	53	16792	5.65768	1	0.566411	0.55204
GOTERM_BP_DIRECT	GO:0000717~nucleotide-excision repair, DNA duplex unwinding	3	1.26582	0.0340659	UBB, RPS27A, UBA52	224	22	16792	10.2224	1	0.566411	0.55204
GOTERM_BP_DIRECT	GO:0060071~Wnt signaling pathway, planar cell polarity pathway	5	2.1097	0.0341928	UBB, AP2S1, RPS27A, UBA52, PSMA7	224	92	16792	4.07415	1	0.566411	0.55204
GOTERM_BP_DIRECT	GO:0050821~protein stabilization	6	2.53165	0.035143	HSP90AA1, HSP90AB1, PARK7, CALR, PPIB, GAPDH	224	136	16792	3.30725	1	0.573836	0.559276
GOTERM_BP_DIRECT	GO:0000715~nucleotide-excision repair, DNA damage recognition	3	1.26582	0.03699	UBB, RPS27A, UBA52	224	23	16792	9.77795	1	0.587216	0.572318
GOTERM_BP_DIRECT	GO:0001731~formation of translation preinitiation complex	3	1.26582	0.03699	EIF3K, EIF3H, EIF3E	224	23	16792	9.77795	1	0.587216	0.572318
GOTERM_BP_DIRECT	GO:1903208~negative regulation of hydrogen peroxide-induced neuron death	2	0.843882	0.039316	RACK1, PARK7	224	3	16792	49.9762	1	0.602096	0.58682
GOTERM_BP_DIRECT	GO:0006297~nucleotide-excision repair, DNA gap filling	3	1.26582	0.0400067	UBB, RPS27A, UBA52	224	24	16792	9.37054	1	0.602096	0.58682
GOTERM_BP_DIRECT	GO:0071346~cellular response to interferon-gamma	4	1.68776	0.0400344	CCL14, RPL13A, GAPDH, HLA-DPA1	224	57	16792	5.26065	1	0.602096	0.58682
GOTERM_BP_DIRECT	GO:0070423~nucleotide-binding oligomerization domain containing signaling pathway	3	1.26582	0.0431131	UBB, RPS27A, UBA52	224	25	16792	8.99571	1	0.623837	0.608009
GOTERM_BP_DIRECT	GO:0007569~cell aging	3	1.26582	0.0431131	NPM1, MIF, SOD1	224	25	16792	8.99571	1	0.623837	0.608009
GOTERM_BP_DIRECT	GO:0007249~I-kappaB kinase/NF-kappaB signaling	4	1.68776	0.0455029	UBB, CD14, RPS27A, UBA52	224	60	16792	4.99762	1	0.623837	0.608009
GOTERM_BP_DIRECT	GO:0061621~canonical glycolysis	3	1.26582	0.0463062	TPI1, ENO1, GAPDH	224	26	16792	8.64973	1	0.623837	0.608009
GOTERM_BP_DIRECT	GO:0005978~glycogen biosynthetic process	3	1.26582	0.0463062	UBB, RPS27A, UBA52	224	26	16792	8.64973	1	0.623837	0.608009
GOTERM_BP_DIRECT	GO:0000245~spliceosomal complex assembly	3	1.26582	0.0463062	SNRPD2, SNRPG, SNRPE	224	26	16792	8.64973	1	0.623837	0.608009
GOTERM_BP_DIRECT	GO:0008284~positive regulation of cell proliferation	12	5.06329	0.0476275	CCL14, RPS4X, CST3, MARCKSL1, NPM1, RPS9, RPS15A, BRK1, NAP1L1, CALR, SLC25A5, COPS9	224	466	16792	1.93041	1	0.623837	0.608009
GOTERM_BP_DIRECT	GO:0043488~regulation of mRNA stability	5	2.1097	0.0484382	UBB, HSPB1, RPS27A, UBA52, PSMA7	224	103	16792	3.63904	1	0.623837	0.608009
GOTERM_BP_DIRECT	GO:0006977~DNA damage response, signal transduction by p53 class mediator resulting in cell cycle arrest	4	1.68776	0.0493433	NPM1, UBB, RPS27A, UBA52	224	62	16792	4.83641	1	0.623837	0.608009
GOTERM_BP_DIRECT	GO:0048678~response to axon injury	3	1.26582	0.0495833	CST3, LGALS1, SOD1	224	27	16792	8.32937	1	0.623837	0.608009
GOTERM_BP_DIRECT	GO:0002223~stimulatory C-type lectin receptor signaling pathway	5	2.1097	0.0513315	UBB, RPS27A, UBA52, PSMA7, SKP1	224	105	16792	3.56973	1	0.623837	0.608009
GOTERM_BP_DIRECT	GO:0071726~cellular response to diacyl bacterial lipopeptide	2	0.843882	0.0520763	CD14, CD36	224	4	16792	37.4821	1	0.623837	0.608009
GOTERM_BP_DIRECT	GO:0051208~sequestering of calcium ion	2	0.843882	0.0520763	CALR, HSP90B1	224	4	16792	37.4821	1	0.623837	0.608009
GOTERM_BP_DIRECT	GO:1902177~positive regulation of oxidative stress-induced intrinsic apoptotic signaling pathway	2	0.843882	0.0520763	PARK7, SOD1	224	4	16792	37.4821	1	0.623837	0.608009
GOTERM_BP_DIRECT	GO:0015853~adenine transport	2	0.843882	0.0520763	SLC25A5, SLC25A6	224	4	16792	37.4821	1	0.623837	0.608009
GOTERM_BP_DIRECT	GO:0038124~toll-like receptor TLR6:TLR2 signaling pathway	2	0.843882	0.0520763	CD14, CD36	224	4	16792	37.4821	1	0.623837	0.608009
GOTERM_BP_DIRECT	GO:0002906~negative regulation of mature B cell apoptotic process	2	0.843882	0.0520763	CD74, MIF	224	4	16792	37.4821	1	0.623837	0.608009
GOTERM_BP_DIRECT	GO:0051881~regulation of mitochondrial membrane potential	3	1.26582	0.0529416	UBB, PARK7, SOD1	224	28	16792	8.03189	1	0.623837	0.608009
GOTERM_BP_DIRECT	GO:0000387~spliceosomal snRNP assembly	3	1.26582	0.0529416	SNRPD2, SNRPG, SNRPE	224	28	16792	8.03189	1	0.623837	0.608009
GOTERM_BP_DIRECT	GO:0061418~regulation of transcription from RNA polymerase II promoter in response to hypoxia	3	1.26582	0.0529416	UBB, RPS27A, UBA52	224	28	16792	8.03189	1	0.623837	0.608009
GOTERM_BP_DIRECT	GO:0043388~positive regulation of DNA binding	3	1.26582	0.0529416	EDF1, HMGB1, CALM1	224	28	16792	8.03189	1	0.623837	0.608009
GOTERM_BP_DIRECT	GO:0043161~proteasome-mediated ubiquitin-dependent protein catabolic process	7	2.95359	0.054058	ANAPC16, UBB, RPS27A, UBA52, PSMA7, SKP1, ANAPC11	224	203	16792	2.58498	1	0.62712	0.611209
GOTERM_BP_DIRECT	GO:0000187~activation of MAPK activity	5	2.1097	0.0543175	CD74, UBB, RPS27A, UBA52, SOD1	224	107	16792	3.503	1	0.62712	0.611209
GOTERM_BP_DIRECT	GO:0006294~nucleotide-excision repair, preincision complex assembly	3	1.26582	0.0563783	UBB, RPS27A, UBA52	224	29	16792	7.75493	1	0.644404	0.628054
GOTERM_BP_DIRECT	GO:0016197~endosomal transport	4	1.68776	0.0574813	UBB, RPS27A, SQSTM1, UBA52	224	66	16792	4.54329	1	0.650506	0.634002
GOTERM_BP_DIRECT	GO:0009615~response to virus	5	2.1097	0.0589695	RPS15A, NPC2, HSPB1, ENO1, TPT1	224	110	16792	3.40747	1	0.660805	0.644039
GOTERM_BP_DIRECT	GO:0032480~negative regulation of type I interferon production	3	1.26582	0.0598909	UBB, RPS27A, UBA52	224	30	16792	7.49643	1	0.664614	0.647752
GOTERM_BP_DIRECT	GO:0002503~peptide antigen assembly with MHC class II protein complex	2	0.843882	0.0646678	HLA-DRA, HLA-DRB1	224	5	16792	29.9857	1	0.690797	0.67327
GOTERM_BP_DIRECT	GO:0051343~positive regulation of cyclic-nucleotide phosphodiesterase activity	2	0.843882	0.0646678	RACK1, CALM1	224	5	16792	29.9857	1	0.690797	0.67327
GOTERM_BP_DIRECT	GO:0045040~protein import into mitochondrial outer membrane	2	0.843882	0.0646678	HSP90AA1, TOMM7	224	5	16792	29.9857	1	0.690797	0.67327
GOTERM_BP_DIRECT	GO:2000343~positive regulation of chemokine (C-X-C motif) ligand 2 production	2	0.843882	0.0646678	CD74, MIF	224	5	16792	29.9857	1	0.690797	0.67327
GOTERM_BP_DIRECT	GO:0098869~cellular oxidant detoxification	4	1.68776	0.0662107	GPX4, GSTO1, GSTP1, PARK7	224	70	16792	4.28367	1	0.697552	0.679854
GOTERM_BP_DIRECT	GO:0090090~negative regulation of canonical Wnt signaling pathway	6	2.53165	0.0665207	UBB, IGFBP4, RPS27A, PFDN5, UBA52, PSMA7	224	163	16792	2.75942	1	0.697552	0.679854
GOTERM_BP_DIRECT	GO:0060333~interferon-gamma-mediated signaling pathway	4	1.68776	0.0684827	HLA-DPB1, HLA-DRA, HLA-DRB1, HLA-DPA1	224	71	16792	4.22334	1	0.711597	0.693543
GOTERM_BP_DIRECT	GO:0009060~aerobic respiration	3	1.26582	0.0708577	UQCRB, UQCR10, UQCRH	224	33	16792	6.81494	1	0.729643	0.71113
GOTERM_BP_DIRECT	GO:0044267~cellular protein metabolic process	5	2.1097	0.0723753	CST3, UBB, IGFBP4, RPS27A, UBA52	224	118	16792	3.17645	1	0.738616	0.719876
GOTERM_BP_DIRECT	GO:0006096~glycolytic process	3	1.26582	0.074648	TPI1, ENO1, GAPDH	224	34	16792	6.6145	1	0.753138	0.734029
GOTERM_BP_DIRECT	GO:0006283~transcription-coupled nucleotide-excision repair	4	1.68776	0.0755077	UBB, RPS27A, UBA52, POLR2L	224	74	16792	4.05212	1	0.753138	0.734029
GOTERM_BP_DIRECT	GO:0000398~mRNA splicing, via spliceosome	7	2.95359	0.0761252	SNRPD2, HNRNPA2B1, SNRPG, SRSF3, SNRPE, YBX1, POLR2L	224	222	16792	2.36374	1	0.753138	0.734029
GOTERM_BP_DIRECT	GO:2001200~positive regulation of dendritic cell differentiation	2	0.843882	0.0770928	LGALS1, HMGB1	224	6	16792	24.9881	1	0.753138	0.734029
GOTERM_BP_DIRECT	GO:0033119~negative regulation of RNA splicing	2	0.843882	0.0770928	RPS26, RPS13	224	6	16792	24.9881	1	0.753138	0.734029
GOTERM_BP_DIRECT	GO:0001890~placenta development	3	1.26582	0.0785018	HSP90AB1, RPS6, SOD1	224	35	16792	6.42551	1	0.760403	0.74111
GOTERM_BP_DIRECT	GO:0019985~translesion synthesis	3	1.26582	0.0824165	UBB, RPS27A, UBA52	224	36	16792	6.24702	1	0.791614	0.771529
GOTERM_BP_DIRECT	GO:0006296~nucleotide-excision repair, DNA incision, 5'-to lesion	3	1.26582	0.08639	UBB, RPS27A, UBA52	224	37	16792	6.07819	1	0.822865	0.801987
GOTERM_BP_DIRECT	GO:0038095~Fc-epsilon receptor signaling pathway	6	2.53165	0.0889794	UBB, CALM1, RPS27A, UBA52, PSMA7, SKP1	224	178	16792	2.52689	1	0.823638	0.802741
GOTERM_BP_DIRECT	GO:0060907~positive regulation of macrophage cytokine production	2	0.843882	0.0893536	CD74, CD36	224	7	16792	21.4184	1	0.823638	0.802741
GOTERM_BP_DIRECT	GO:0043654~recognition of apoptotic cell	2	0.843882	0.0893536	FCN2, FCN3	224	7	16792	21.4184	1	0.823638	0.802741
GOTERM_BP_DIRECT	GO:0001867~complement activation, lectin pathway	2	0.843882	0.0893536	FCN2, FCN3	224	7	16792	21.4184	1	0.823638	0.802741
GOTERM_BP_DIRECT	GO:0033683~nucleotide-excision repair, DNA incision	3	1.26582	0.09042	UBB, RPS27A, UBA52	224	38	16792	5.91823	1	0.8268	0.805823
GOTERM_BP_DIRECT	GO:0000302~response to reactive oxygen species	3	1.26582	0.0945043	GSTP1, PRDX1, SOD1	224	39	16792	5.76648	1	0.857289	0.835538
GOTERM_BP_DIRECT	GO:0008543~fibroblast growth factor receptor signaling pathway	4	1.68776	0.0956993	UBB, RPS27A, UBA52, POLR2L	224	82	16792	3.65679	1	0.861294	0.839441
GOTERM_BP_DIRECT	GO:0001895~retina homeostasis	3	1.26582	0.0986408	PRDX1, HSPB1, SOD1	224	40	16792	5.62232	1	0.878483	0.856194
