# Supplementary material for: Single‐cell and spatial transcriptomics reveal the fibrosis‐related immune landscape of biliary atresia
Source: Clin Transl Med. 2022 Nov 4;12(11):e1070. doi: 10.1002/ctm2.1070 (PMC9636046; doi:10.1002/ctm2.1070)
Supplement: Supplementary file 8 — Appendix S8: The number of interactions between clusters by Giotto [file CTM2-12-e1070-s005.xls]

CellTypeA	CellTypeB	Number
1	0	3
2	0	4
4	0	2
5	0	6
6	0	3
8	0	3
9	0	9
1	1	1
2	1	7
4	1	1
5	1	8
6	1	1
7	1	1
8	1	4
9	1	1
10	1	42
0	2	3
1	2	6
2	2	1
3	2	3
4	2	4
7	2	11
8	2	3
9	2	3
10	2	4
0	3	5
1	3	1
2	3	3
3	3	1
4	3	1
6	3	4
8	3	1
10	3	2
0	4	2
1	4	13
2	4	3
5	4	1
6	4	1
9	4	8
0	5	1
1	5	1
2	5	1
3	5	2
10	5	1
2	6	2
3	6	4
4	6	4
5	6	4
8	6	2
9	6	1
10	6	1
1	7	60
2	7	4
3	7	1
4	7	1
6	7	14
8	7	6
9	7	1
2	8	4
4	8	1
7	8	29
10	8	1
0	9	9
1	9	1
2	9	6
4	9	10
6	9	2
9	9	3
0	10	4
1	10	2
2	10	2
5	10	5
7	10	3
10	10	1
