# Supplementary material for: Single‐cell and spatial transcriptomics reveal the fibrosis‐related immune landscape of biliary atresia
Source: Clin Transl Med. 2022 Nov 4;12(11):e1070. doi: 10.1002/ctm2.1070 (PMC9636046; doi:10.1002/ctm2.1070)
Supplement: Supplementary file 9 — Appendix S9: The estimated cell interactions between clusters by Giotto [file CTM2-12-e1070-s010.xls]

interationPair	CellTypeA	CellTypeB	partnerA	partnerB	expValueA	expValueB	SCORE	pValue	FDR	Ligand.ApprovedSymbol	Receptor.ApprovedSymbol	annotation_strategy	id_cp_interaction
NA	NA	NA	NA	NA	NA	NA	NA	NA	NA	NA	NA	NA	NA
NA	NA	NA	NA	NA	NA	NA	NA	NA	NA	NA	NA	NA	NA
NA	NA	NA	NA	NA	NA	NA	NA	NA	NA	NA	NA	NA	NA
CCL4_GPRC5D	5	1	CCL4	GPRC5D	3.110064979	0	12.54464331	0	0	CCL4	GPRC5D	IMEx,IntAct	CPI-SS008F83E02
TG_ASGR1	5	1	TG	ASGR1	0	4.55276002	10.38544802	0	0	TG	ASGR1	I2D	CPI-SS01963C4CA
GPR42_CCL4L2	5	1	GPR42	CCL4L2	0	0	16.15137645	0	0	GPR42	CCL4L2	IMEx,IntAct	CPI-SS022AE18AF
CCL4_GPR152	5	1	CCL4	GPR152	3.110064979	0	12.54464331	0	0	CCL4	GPR152	IMEx,IntAct	CPI-SS0268D47AD
SELPLG_SELP	5	1	SELPLG	SELP	0.426164222	0.426164222	1.814887621	0	0	SELPLG	SELP	curated	CPI-SS02B7540B0
CCL3_ACKR2	5	1	CCL3	ACKR2	1.830102137	0	8.594045236	0	0	CCL3	ACKR2	curated	CPI-SS04318D03E
CCL4_CCR8	5	1	CCL4	CCR8	3.110064979	0	12.54464331	0	0	CCL4	CCR8	I2D	CPI-SS0ADC886E5
CCL4_ACKR2	5	1	CCL4	ACKR2	3.110064979	0	12.92200701	0	0	CCL4	ACKR2	curated	CPI-SS0AFE077D8
NA	NA	NA	NA	NA	NA	NA	NA	NA	NA	NA	NA	NA	NA
NA	NA	NA	NA	NA	NA	NA	NA	NA	NA	NA	NA	NA	NA
COL6A1_a10b1 complex;ITGB1;ITGA10	5	0	COL6A1	a10b1 complex;ITGB1;ITGA10	9.916123032	0	6.030414342	0	0	COL6A1	a10b1 complex;ITGB1;ITGA10	curated	CPI-SC02B111AB0
COL6A1_a11b1 complex;ITGB1;ITGA11	5	0	COL6A1	a11b1 complex;ITGB1;ITGA11	9.916123032	0	6.030414342	0	0	COL6A1	a11b1 complex;ITGB1;ITGA11	curated	CPI-SC04085F9F9
COL6A1_a2b1 complex;ITGB1;ITGA2	5	0	COL6A1	a2b1 complex;ITGB1;ITGA2	9.916123032	0	6.030414342	0	0	COL6A1	a2b1 complex;ITGB1;ITGA2	curated	CPI-SC08D8A859F
COL6A1_a1b1 complex;ITGB1;ITGA1	5	0	COL6A1	a1b1 complex;ITGB1;ITGA1	9.916123032	0	6.030414342	0	0	COL6A1	a1b1 complex;ITGB1;ITGA1	curated	CPI-SC09FDA4F45
CEACAM5_CEACAM6	5	0	CEACAM5	CEACAM6	0.021033588	0.040076795	0.098927775	0	0	CEACAM5	CEACAM6	curated	CPI-SS0322747C2
WNT4_SMO	5	0	WNT4	SMO	0.04176492	0.566616756	0.561046663	0	0	WNT4	SMO	I2D	CPI-SS0A69F13A3
NA	NA	NA	NA	NA	NA	NA	NA	NA	NA	NA	NA	NA	NA
NA	NA	NA	NA	NA	NA	NA	NA	NA	NA	NA	NA	NA	NA
PTPRC_CD22	5	4	PTPRC	CD22	2.875118301	0.080352122	4.243122742	0	0	PTPRC	CD22	curated	CPI-SS0CBC7840D
NA	NA	NA	NA	NA	NA	NA	NA	NA	NA	NA	NA	NA	NA
COL12A1_a1b1 complex;ITGB1;ITGA1	5	10	COL12A1	a1b1 complex;ITGB1;ITGA1	0.29760728	0	0.629218258	0	0	COL12A1	a1b1 complex;ITGB1;ITGA1	curated	CPI-SC004A436C5
COL12A1_a10b1 complex;ITGB1;ITGA10	5	10	COL12A1	a10b1 complex;ITGB1;ITGA10	0.29760728	0	0.629218258	0	0	COL12A1	a10b1 complex;ITGB1;ITGA10	curated	CPI-SC02131C05A
COL12A1_a11b1 complex;ITGB1;ITGA11	5	10	COL12A1	a11b1 complex;ITGB1;ITGA11	0.29760728	0	0.629218258	0	0	COL12A1	a11b1 complex;ITGB1;ITGA11	curated	CPI-SC05B2AA866
COL12A1_a2b1 complex;ITGB1;ITGA2	5	10	COL12A1	a2b1 complex;ITGB1;ITGA2	0.29760728	0	0.629218258	0	0	COL12A1	a2b1 complex;ITGB1;ITGA2	curated	CPI-SC0F300DE24
DSC2_DSG2	5	10	DSC2	DSG2	0.623388563	1.19071329	3.529784319	0	0	DSC2	DSG2	curated	CPI-SS06D13FCD3
CD8 receptor;CD8A;CD8B_LCK	5	6	CD8 receptor;CD8A;CD8B	LCK	0	0.862813844	0.838474304	0	0	CD8 receptor;CD8A;CD8B	LCK	curated	CPI-CS0A66DB1CA
NA	NA	NA	NA	NA	NA	NA	NA	NA	NA	NA	NA	NA	NA
CD40_INSL3	5	6	CD40	INSL3	1.002705943	0	0.684668436	0	0	CD40	INSL3	I2D	CPI-SS05834E385
LRP5_FAM3B	5	6	LRP5	FAM3B	3.050184905	0.572301372	2.839424997	0	0	LRP5	FAM3B	InnateDB-All	CPI-SS0A4EE6FE1
EGFR_CNTF	5	6	EGFR	CNTF	3.859935718	0	2.343716299	0	0	EGFR	CNTF	InnateDB-All	CPI-SS0D795AC00
NA	NA	NA	NA	NA	NA	NA	NA	NA	NA	NA	NA	NA	NA
NA	NA	NA	NA	NA	NA	NA	NA	NA	NA	NA	NA	NA	NA
ANGPT4_TEK	3	5	ANGPT4	TEK	0	1.582198863	0.894646007	0	0	ANGPT4	TEK	curated	CPI-SS00BBA318F
TNFSF13_TNFRSF17	3	5	TNFSF13	TNFRSF17	0.373600932	0.2474574	0.455712514	0	0	TNFSF13	TNFRSF17	curated	CPI-SS0B89DD8C1
NA	NA	NA	NA	NA	NA	NA	NA	NA	NA	NA	NA	NA	NA
RSPO3_LGR6	3	3	RSPO3	LGR6	0.721122288	0.018800303	0.430722754	0	0	RSPO3	LGR6	guidetopharmacology.org	CPI-SS0EB5364D4
NA	NA	NA	NA	NA	NA	NA	NA	NA	NA	NA	NA	NA	NA
CD2_CD58	3	7	CD2	CD58	0.731945779	0	1.161043172	0	0	CD2	CD58	curated	CPI-SS00B1BEE64
NA	NA	NA	NA	NA	NA	NA	NA	NA	NA	NA	NA	NA	NA
NA	NA	NA	NA	NA	NA	NA	NA	NA	NA	NA	NA	NA	NA
NA	NA	NA	NA	NA	NA	NA	NA	NA	NA	NA	NA	NA	NA
NA	NA	NA	NA	NA	NA	NA	NA	NA	NA	NA	NA	NA	NA
NA	NA	NA	NA	NA	NA	NA	NA	NA	NA	NA	NA	NA	NA
THY1_aVb3 complex;ITGAV;ITGB3	3	6	THY1	aVb3 complex;ITGAV;ITGB3	0.841387185	0	0.727537325	0	0	THY1	aVb3 complex;ITGAV;ITGB3	curated	CPI-SC00756BB93
THY1_aMb2 complex;ITGB2;ITGAM	3	6	THY1	aMb2 complex;ITGB2;ITGAM	0.841387185	0	0.727537325	0	0	THY1	aMb2 complex;ITGB2;ITGAM	curated	CPI-SC0A05D3880
THY1_aXb2 complex;ITGAX;ITGB2	3	6	THY1	aXb2 complex;ITGAX;ITGB2	0.841387185	0	0.727537325	0	0	THY1	aXb2 complex;ITGAX;ITGB2	curated	CPI-SC0C6B54D7A
CADM1_NECTIN3	3	6	CADM1	NECTIN3	4.782268652	0.996668754	3.499004697	0	0	CADM1	NECTIN3	curated	CPI-SS0B990492C
NA	NA	NA	NA	NA	NA	NA	NA	NA	NA	NA	NA	NA	NA
CD47_SIRB1 complex;SIRPB1;TYROBP	3	2	CD47	SIRB1 complex;SIRPB1;TYROBP	3.733383254	0	2.632399178	0	0	CD47	SIRB1 complex;SIRPB1;TYROBP	curated	CPI-SC0EB8DC52F
NPW_NPBWR2	3	2	NPW	NPBWR2	1.30309411	0	1.829398641	0	0	NPW	NPBWR2	guidetopharmacology.org	CPI-SS0B7A7E932
NPW_NPBWR1	3	2	NPW	NPBWR1	1.30309411	0	1.829398641	0	0	NPW	NPBWR1	guidetopharmacology.org	CPI-SS0BDA7A63E
NA	NA	NA	NA	NA	NA	NA	NA	NA	NA	NA	NA	NA	NA
BDNF_SORT1	1	5	BDNF	SORT1	0	1.194535537	2.993177023	0	0	BDNF	SORT1	I2D,IMEx,InnateDB-All,IntAct	CPI-SS09A36B221
NA	NA	NA	NA	NA	NA	NA	NA	NA	NA	NA	NA	NA	NA
NGF_NGFR	1	3	NGF	NGFR	0	1.376992679	1.583132463	0	0	NGF	NGFR	curated	CPI-SS0EDD4928A
NA	NA	NA	NA	NA	NA	NA	NA	NA	NA	NA	NA	NA	NA
CCL2_CCR10	1	1	CCL2	CCR10	22.97455447	0.09022529	11.5512908	0	0	CCL2	CCR10	I2D	CPI-SS08B249DBA
BMR1B_AVR2A;BMPR1B;ACVR2A_BMP5	1	7	BMR1B_AVR2A;BMPR1B;ACVR2A	BMP5	0	0	0.15834446	0.002	0.046233333	BMR1B_AVR2A;BMPR1B;ACVR2A	BMP5	curated	CPI-CS01A4D7E2F
BMPR1B_BMPR2;BMPR1B;BMPR2_BMP5	1	7	BMPR1B_BMPR2;BMPR1B;BMPR2	BMP5	0	0	0.15834446	0.002	0.046233333	BMPR1B_BMPR2;BMPR1B;BMPR2	BMP5	curated	CPI-CS02C93975C
BMPR1A_BMPR2;BMPR1A;BMPR2_BMP5	1	7	BMPR1A_BMPR2;BMPR1A;BMPR2	BMP5	0	0	0.15834446	0.002	0.046233333	BMPR1A_BMPR2;BMPR1A;BMPR2	BMP5	curated	CPI-CS046BCFC6F
BMR1A_ACR2A;BMPR1A;ACVR2A_BMP5	1	7	BMR1A_ACR2A;BMPR1A;ACVR2A	BMP5	0	0	0.15834446	0.002	0.046233333	BMR1A_ACR2A;BMPR1A;ACVR2A	BMP5	curated	CPI-CS047EE9E03
BMR1B_AVR2B;BMPR1B;ACVR2B_BMP5	1	7	BMR1B_AVR2B;BMPR1B;ACVR2B	BMP5	0	0	0.15834446	0.002	0.046233333	BMR1B_AVR2B;BMPR1B;ACVR2B	BMP5	curated	CPI-CS0BEC40E19
NA	NA	NA	NA	NA	NA	NA	NA	NA	NA	NA	NA	NA	NA
BMR1A_AVR2B;BMPR1A;ACVR2B_BMP5	1	7	BMR1A_AVR2B;BMPR1A;ACVR2B	BMP5	0	0	0.15834446	0.002	0.046233333	BMR1A_AVR2B;BMPR1A;ACVR2B	BMP5	curated	CPI-CS0CA393CC5
ACVR1_BMPR2;ACVR1;BMPR2_BMP5	1	7	ACVR1_BMPR2;ACVR1;BMPR2	BMP5	0	0	0.15834446	0.002	0.046233333	ACVR1_BMPR2;ACVR1;BMPR2	BMP5	curated	CPI-CS0E1BF543E
ACVR_1A2A receptor;ACVR1;ACVR2A_BMP5	1	7	ACVR_1A2A receptor;ACVR1;ACVR2A	BMP5	0	0	0.15834446	0.002	0.046233333	ACVR_1A2A receptor;ACVR1;ACVR2A	BMP5	curated	CPI-CS0EC80CA59
ACVR_1A2B receptor;ACVR1;ACVR2B_BMP5	1	7	ACVR_1A2B receptor;ACVR1;ACVR2B	BMP5	0	0	0.15834446	0.002	0.046233333	ACVR_1A2B receptor;ACVR1;ACVR2B	BMP5	curated	CPI-CS0FCC00896
FGF2_FGFR4	1	7	FGF2	FGFR4	0	0.316688919	1.651195794	0	0	FGF2	FGFR4	curated	CPI-SS008FB916C
ADORA2A_NAMPT	1	7	ADORA2A	NAMPT	0.29760728	0.767086915	2.450487198	0	0	ADORA2A	NAMPT	I2D,IMEx,InnateDB-All,MINT	CPI-SS00A6D366F
FGF23_FGFR2	1	7	FGF23	FGFR2	0	0.452282561	2.675781087	0.002	0.046233333	FGF23	FGFR2	I2D,IMEx,InnateDB-All,IntAct	CPI-SS01D785DBA
GPR42_CCL4L2	1	7	GPR42	CCL4L2	0	0.167016697	0.632616409	0	0	GPR42	CCL4L2	IMEx,IntAct	CPI-SS022AE18AF
NPPA_NPR2	1	7	NPPA	NPR2	0	0	0.22614128	0	0	NPPA	NPR2	I2D,InnateDB-All	CPI-SS0230EE330
WNT3A_FZD2	1	7	WNT3A	FZD2	0	0	0.288109971	0	0	WNT3A	FZD2	InnateDB-All	CPI-SS0261EA048
FGF4_FGFR4	1	7	FGF4	FGFR4	0	0.316688919	1.651195794	0	0	FGF4	FGFR4	I2D	CPI-SS02896561C
FGF5_FGFR2	1	7	FGF5	FGFR2	0	0.452282561	2.675781087	0.002	0.046233333	FGF5	FGFR2	I2D,IMEx,InnateDB-All,IntAct	CPI-SS02FEAF02E
FGF17_FGFR2	1	7	FGF17	FGFR2	0.156464086	0.452282561	2.675781087	0.002	0.046233333	FGF17	FGFR2	I2D,InnateDB-All	CPI-SS0330D939A
DLL3_NOTCH3	1	7	DLL3	NOTCH3	0.156464086	0	0.908083523	0	0	DLL3	NOTCH3	curated	CPI-SS035E5A708
NTRK1_NAMPT	1	7	NTRK1	NAMPT	0	0.767086915	2.178388696	0	0	NTRK1	NAMPT	InnateDB-All	CPI-SS0391D4602
ADORA2A_ENTPD1	1	7	ADORA2A	ENTPD1	0.29760728	0.767086915	0.940638436	0.002	0.046233333	ADORA2A	ENTPD1	curated	CPI-SS03E273233
ADORA1_ENTPD1	1	7	ADORA1	ENTPD1	0	0.767086915	0.746771977	0	0	ADORA1	ENTPD1	curated	CPI-SS03E7587E4
TNF_VSIR	1	7	TNF	VSIR	0.156464086	0.167016697	0.546856003	0.001	0.039628571	TNF	VSIR	IMEx,IntAct	CPI-SS03FA58286
TNFRSF10A_FGFR4	1	7	TNFRSF10A	FGFR4	0	0.316688919	1.651195794	0	0	TNFRSF10A	FGFR4	InnateDB-All	CPI-SS044CF7EAE
CSF3_CSF1R	1	7	CSF3	CSF1R	0	0.316688919	3.288544315	0.001	0.039628571	CSF3	CSF1R	guidetopharmacology.org	CPI-SS05BE83BC6
FGF8_FGFR4	1	7	FGF8	FGFR4	0	0.316688919	1.651195794	0	0	FGF8	FGFR4	I2D	CPI-SS05C077A1E
FGF3_FGFR4	1	7	FGF3	FGFR4	0	0.316688919	1.651195794	0	0	FGF3	FGFR4	I2D	CPI-SS05ECF1933
CD226_NECTIN2	1	7	CD226	NECTIN2	0.156464086	2.499017638	5.882867858	0	0	CD226	NECTIN2	curated	CPI-SS06207F70E
FGF9_FGFR4	1	7	FGF9	FGFR4	0	0.316688919	1.651195794	0	0	FGF9	FGFR4	I2D	CPI-SS0649EA05F
FGF5_FGFR4	1	7	FGF5	FGFR4	0	0.316688919	1.651195794	0	0	FGF5	FGFR4	I2D,IMEx,InnateDB-All,IntAct	CPI-SS066347638
FGF3_FGFR2	1	7	FGF3	FGFR2	0	0.452282561	2.675781087	0.002	0.046233333	FGF3	FGFR2	I2D,InnateDB-All	CPI-SS06D341996
NPPB_NPR2	1	7	NPPB	NPR2	0	0	0.22614128	0	0	NPPB	NPR2	I2D,InnateDB-All	CPI-SS0779676D0
ADORA2B_ENTPD1	1	7	ADORA2B	ENTPD1	0	0.767086915	0.668539934	0.001	0.039628571	ADORA2B	ENTPD1	curated	CPI-SS079728E8B
FGF19_FGFR4	1	7	FGF19	FGFR4	0	0.316688919	1.651195794	0	0	FGF19	FGFR4	I2D,IMEx,InnateDB-All	CPI-SS07A03C20F
FGF8_FGFR2	1	7	FGF8	FGFR2	0	0.452282561	2.675781087	0.002	0.046233333	FGF8	FGFR2	I2D,IMEx,InnateDB-All,IntAct	CPI-SS07BA4A3B7
LTA_TNFRSF1B	1	7	LTA	TNFRSF1B	0	0.93562743	1.37088688	0.002	0.046233333	LTA	TNFRSF1B	curated	CPI-SS07D9A48A2
EPGN_EGFR	1	7	EPGN	EGFR	0	0.316688919	0.844066351	0.001	0.039628571	EPGN	EGFR	curated	CPI-SS07F042076
EPO_EPOR	1	7	EPO	EPOR	0	0	0.288109971	0.001	0.039628571	EPO	EPOR	curated	CPI-SS087A17AD6
FGF6_FGFR2	1	7	FGF6	FGFR2	0	0.452282561	2.675781087	0.002	0.046233333	FGF6	FGFR2	I2D,InnateDB-All	CPI-SS08883E9F6
FGF9_FGFR2	1	7	FGF9	FGFR2	0	0.452282561	2.675781087	0.002	0.046233333	FGF9	FGFR2	I2D,InnateDB-All	CPI-SS0907A7598
CSF2_CSF1R	1	7	CSF2	CSF1R	0	0.316688919	3.288544315	0.001	0.039628571	CSF2	CSF1R	guidetopharmacology.org	CPI-SS092E57263
WNT3A_LRP1	1	7	WNT3A	LRP1	0	3.986309744	8.197887223	0.002	0.046233333	WNT3A	LRP1	I2D	CPI-SS0984C2931
EPO_EPHB4	1	7	EPO	EPHB4	0	0.167016697	0.915131777	0	0	EPO	EPHB4	IMEx,InnateDB-All,IntAct	CPI-SS0A0DE9CD6
TIGIT_NECTIN2	1	7	TIGIT	NECTIN2	0	2.499017638	5.705021951	0.001	0.039628571	TIGIT	NECTIN2	curated	CPI-SS0A5DF05C0
WNT3A_RYK	1	7	WNT3A	RYK	0	0.316688919	0.480737142	0	0	WNT3A	RYK	I2D	CPI-SS0A91954A0
FGF17_FGFR4	1	7	FGF17	FGFR4	0.156464086	0.316688919	1.651195794	0	0	FGF17	FGFR4	I2D	CPI-SS0AC594A8E
FGF10_FGFR2	1	7	FGF10	FGFR2	0	0.452282561	2.675781087	0.002	0.046233333	FGF10	FGFR2	I2D,IMEx,InnateDB-All,IntAct	CPI-SS0AECC113F
CEACAM5_CEACAM1	1	7	CEACAM5	CEACAM1	0	0.167016697	1.100017151	0.001	0.039628571	CEACAM5	CEACAM1	curated	CPI-SS0B537DD3F
PROS1_AXL	1	7	PROS1	AXL	2.183783738	0.452282561	3.526019137	0	0	PROS1	AXL	guidetopharmacology.org	CPI-SS0C85BC9AF
HEBP1_FPR3	1	7	HEBP1	FPR3	1.079463317	0	2.203628962	0.001	0.039628571	HEBP1	FPR3	guidetopharmacology.org	CPI-SS0D2539AEB
FGF18_FGFR4	1	7	FGF18	FGFR4	0.156464086	0.316688919	1.651195794	0	0	FGF18	FGFR4	I2D	CPI-SS0D4CA5D92
FGF4_FGFR2	1	7	FGF4	FGFR2	0	0.452282561	2.675781087	0.002	0.046233333	FGF4	FGFR2	I2D	CPI-SS0D67110B0
WNT1_RYK	1	7	WNT1	RYK	0	0.316688919	0.480737142	0	0	WNT1	RYK	I2D	CPI-SS0D8972B21
FGF1_FGFR4	1	7	FGF1	FGFR4	0.156464086	0.316688919	1.651195794	0	0	FGF1	FGFR4	I2D,IMEx,InnateDB-All,IntAct	CPI-SS0D9366D11
FGF7_FGFR4	1	7	FGF7	FGFR4	0.29760728	0.316688919	1.651195794	0.002	0.046233333	FGF7	FGFR4	I2D	CPI-SS0D95D41D6
ROS1_FGFR2	1	7	ROS1	FGFR2	0	0.452282561	2.675781087	0.002	0.046233333	ROS1	FGFR2	I2D	CPI-SS0DC322B61
TGFA_EGFR	1	7	TGFA	EGFR	0	0.316688919	0.992869991	0.002	0.046233333	TGFA	EGFR	curated	CPI-SS0E25CE362
EGF_EGFR	1	7	EGF	EGFR	0	0.316688919	0.844066351	0.001	0.039628571	EGF	EGFR	curated	CPI-SS0F4D30D5A
FGF18_FGFR2	1	7	FGF18	FGFR2	0.156464086	0.452282561	2.675781087	0.002	0.046233333	FGF18	FGFR2	I2D	CPI-SS0F6A7A4DF
FGF6_FGFR4	1	7	FGF6	FGFR4	0	0.316688919	1.651195794	0	0	FGF6	FGFR4	I2D	CPI-SS0FA481114
LIFR;LIFR;IL6ST_LIF	1	0	LIFR;LIFR;IL6ST	LIF	0.650098623	0.057180127	0.692067695	0	0	LIFR;LIFR;IL6ST	LIF	curated	CPI-CS07B61574B
NA	NA	NA	NA	NA	NA	NA	NA	NA	NA	NA	NA	NA	NA
GDF11_ANTXR1	1	0	GDF11	ANTXR1	0.320006622	0.539587584	0.649603543	0	0	GDF11	ANTXR1	InnateDB-All	CPI-SS0331C5A49
DLL3_NOTCH3	1	0	DLL3	NOTCH3	0	0.4988909	0.727800834	0	0	DLL3	NOTCH3	curated	CPI-SS035E5A708
CCL21_ACKR4	1	9	CCL21	ACKR4	40.18539337	0.020856619	27.56761822	0	0	CCL21	ACKR4	curated	CPI-SS0ECD9BB5E
NA	NA	NA	NA	NA	NA	NA	NA	NA	NA	NA	NA	NA	NA
NA	NA	NA	NA	NA	NA	NA	NA	NA	NA	NA	NA	NA	NA
SELPLG_SELE	1	4	SELPLG	SELE	2.315357332	0	2.253011692	0	0	SELPLG	SELE	curated	CPI-SS086A1C18B
IL16_GRIN2C	1	4	IL16	GRIN2C	1.944579291	0	2.03675952	0	0	IL16	GRIN2C	I2D	CPI-SS0893BD6B6
CCL5_CCR1	1	4	CCL5	CCR1	9.273533325	1.209577454	25.03171877	0	0	CCL5	CCR1	curated	CPI-SS0A021DB6E
IL16_GRIN2D	1	4	IL16	GRIN2D	1.944579291	0.083044624	2.078281832	0	0	IL16	GRIN2D	I2D	CPI-SS0A915097A
CCL5_ACKR2	1	4	CCL5	ACKR2	9.273533325	0.161568088	24.03091283	0	0	CCL5	ACKR2	curated	CPI-SS0AE4CF4E7
CCL5_CCR5	1	4	CCL5	CCR5	9.273533325	0.374350097	24.01301741	0	0	CCL5	CCR5	curated	CPI-SS0B01D306C
CCL8_ACKR2	1	4	CCL8	ACKR2	0.483432027	0.161568088	1.770500799	0	0	CCL8	ACKR2	curated	CPI-SS0BE8BE8E9
CD8A_CEACAM5	1	4	CD8A	CEACAM5	1.852898033	0	2.971922452	0	0	CD8A	CEACAM5	curated	CPI-SS0C1F25516
CCL5_GPR75	1	4	CCL5	GPR75	9.273533325	0	23.63266377	0	0	CCL5	GPR75	guidetopharmacology.org	CPI-SS0DA291AD9
CCL8_CCR5	1	4	CCL8	CCR5	0.483432027	0.374350097	1.752605378	0	0	CCL8	CCR5	curated	CPI-SS0DFAF1FE2
KLRB1_CLEC2D	1	4	KLRB1	CLEC2D	2.035217438	0.438832122	2.454612071	0	0	KLRB1	CLEC2D	curated	CPI-SS0E292C126
CCL5_CCR4	1	4	CCL5	CCR4	9.273533325	0	23.63266377	0	0	CCL5	CCR4	curated	CPI-SS0EA05941A
CCL5_CCR3	1	4	CCL5	CCR3	9.273533325	0	23.63266377	0	0	CCL5	CCR3	curated	CPI-SS0F6B529A1
NA	NA	NA	NA	NA	NA	NA	NA	NA	NA	NA	NA	NA	NA
FFAR2_CCL4L2	1	10	FFAR2	CCL4L2	0	5.359233623	15.31696354	0	0	FFAR2	CCL4L2	IMEx,IntAct	CPI-SS00FB3CB09
TNFSF10_TNFRSF10C	1	10	TNFSF10	TNFRSF10C	6.145145752	0	14.1136092	0	0	TNFSF10	TNFRSF10C	curated	CPI-SS01ECFDA18
NA	NA	NA	NA	NA	NA	NA	NA	NA	NA	NA	NA	NA	NA
NA	NA	NA	NA	NA	NA	NA	NA	NA	NA	NA	NA	NA	NA
CD47_SIRB1 complex;SIRPB1;TYROBP	1	2	CD47	SIRB1 complex;SIRPB1;TYROBP	3.49422034	0	3.215457175	0	0	CD47	SIRB1 complex;SIRPB1;TYROBP	curated	CPI-SC0EB8DC52F
CCL15_CCR3	1	2	CCL15	CCR3	1.597069253	0.015315662	1.118471208	0	0	CCL15	CCR3	curated	CPI-SS006C89002
CXCL2_CXCR1	1	2	CXCL2	CXCR1	0.905973685	0.114198836	1.113821033	0	0	CXCL2	CXCR1	I2D	CPI-SS040630206
FGFR2_PTPRR	1	2	FGFR2	PTPRR	2.088965936	0	1.572061262	0	0	FGFR2	PTPRR	InnateDB-All	CPI-SS0CC898553
CCL5_GPR75	1	2	CCL5	GPR75	24.63318282	0.015315662	22.38179194	0	0	CCL5	GPR75	guidetopharmacology.org	CPI-SS0DA291AD9
CXCL2_CXCR2	1	2	CXCL2	CXCR2	0.905973685	0.03047044	1.077817546	0	0	CXCL2	CXCR2	curated	CPI-SS0F562FEA5
NA	NA	NA	NA	NA	NA	NA	NA	NA	NA	NA	NA	NA	NA
NA	NA	NA	NA	NA	NA	NA	NA	NA	NA	NA	NA	NA	NA
EFNA3_EPHA1	7	1	EFNA3	EPHA1	0	0	1.202030205	0	0	EFNA3	EPHA1	curated	CPI-SS01A8F745A
NA	NA	NA	NA	NA	NA	NA	NA	NA	NA	NA	NA	NA	NA
NA	NA	NA	NA	NA	NA	NA	NA	NA	NA	NA	NA	NA	NA
NA	NA	NA	NA	NA	NA	NA	NA	NA	NA	NA	NA	NA	NA
COL5A1_a11b1 complex;ITGB1;ITGA11	7	8	COL5A1	a11b1 complex;ITGB1;ITGA11	0.977695587	0	1.883738432	0.001	0.047827586	COL5A1	a11b1 complex;ITGB1;ITGA11	curated	CPI-SC0092846B0
COL6A1_a10b1 complex;ITGB1;ITGA10	7	8	COL6A1	a10b1 complex;ITGB1;ITGA10	6.32728398	0	3.481035778	0	0	COL6A1	a10b1 complex;ITGB1;ITGA10	curated	CPI-SC02B111AB0
COL5A1_a2b1 complex;ITGB1;ITGA2	7	8	COL5A1	a2b1 complex;ITGB1;ITGA2	0.977695587	0	1.883738432	0.001	0.047827586	COL5A1	a2b1 complex;ITGB1;ITGA2	curated	CPI-SC035134F18
COL6A1_a11b1 complex;ITGB1;ITGA11	7	8	COL6A1	a11b1 complex;ITGB1;ITGA11	6.32728398	0	3.481035778	0	0	COL6A1	a11b1 complex;ITGB1;ITGA11	curated	CPI-SC04085F9F9
COL22A1_a1b1 complex;ITGB1;ITGA1	7	8	COL22A1	a1b1 complex;ITGB1;ITGA1	0	0	0.300676104	0.001	0.047827586	COL22A1	a1b1 complex;ITGB1;ITGA1	curated	CPI-SC040B3EFBC
COL5A1_a10b1 complex;ITGB1;ITGA10	7	8	COL5A1	a10b1 complex;ITGB1;ITGA10	0.977695587	0	1.883738432	0.001	0.047827586	COL5A1	a10b1 complex;ITGB1;ITGA10	curated	CPI-SC041DEF0FB
COL5A1_a1b1 complex;ITGB1;ITGA1	7	8	COL5A1	a1b1 complex;ITGB1;ITGA1	0.977695587	0	1.883738432	0.001	0.047827586	COL5A1	a1b1 complex;ITGB1;ITGA1	curated	CPI-SC05992FDC8
COL6A1_a2b1 complex;ITGB1;ITGA2	7	8	COL6A1	a2b1 complex;ITGB1;ITGA2	6.32728398	0	3.481035778	0	0	COL6A1	a2b1 complex;ITGB1;ITGA2	curated	CPI-SC08D8A859F
COL22A1_a2b1 complex;ITGB1;ITGA2	7	8	COL22A1	a2b1 complex;ITGB1;ITGA2	0	0	0.300676104	0.001	0.047827586	COL22A1	a2b1 complex;ITGB1;ITGA2	curated	CPI-SC09DE07794
COL6A1_a1b1 complex;ITGB1;ITGA1	7	8	COL6A1	a1b1 complex;ITGB1;ITGA1	6.32728398	0	3.481035778	0	0	COL6A1	a1b1 complex;ITGB1;ITGA1	curated	CPI-SC09FDA4F45
COL22A1_a10b1 complex;ITGB1;ITGA10	7	8	COL22A1	a10b1 complex;ITGB1;ITGA10	0	0	0.300676104	0.001	0.047827586	COL22A1	a10b1 complex;ITGB1;ITGA10	curated	CPI-SC0BA1D5E00
COL22A1_a11b1 complex;ITGB1;ITGA11	7	8	COL22A1	a11b1 complex;ITGB1;ITGA11	0	0	0.300676104	0.001	0.047827586	COL22A1	a11b1 complex;ITGB1;ITGA11	curated	CPI-SC0BCD683D4
F10_aMb2 complex;ITGB2;ITGAM	7	8	F10	aMb2 complex;ITGB2;ITGAM	11.62516259	0	7.346804676	0.001	0.047827586	F10	aMb2 complex;ITGB2;ITGAM	curated	CPI-SC0C3E2D267
CD47_SIRB1 complex;SIRPB1;TYROBP	7	8	CD47	SIRB1 complex;SIRPB1;TYROBP	0.538219721	0	0.945128692	0.001	0.047827586	CD47	SIRB1 complex;SIRPB1;TYROBP	curated	CPI-SC0EB8DC52F
CCL15_CCR3	7	8	CCL15	CCR3	5.887087545	0	3.123484735	0	0	CCL15	CCR3	curated	CPI-SS006C89002
MDK_ALK	7	8	MDK	ALK	4.555891653	0	3.759751931	0	0	MDK	ALK	curated	CPI-SS012AFC842
MDK_PTPRZ1	7	8	MDK	PTPRZ1	4.555891653	0	3.759751931	0	0	MDK	PTPRZ1	curated	CPI-SS027E12A36
EFNA1_EPHA8	7	8	EFNA1	EPHA8	0.239852314	0	3.178552345	0	0	EFNA1	EPHA8	curated	CPI-SS037E6BEDF
EFNA1_EPHA7	7	8	EFNA1	EPHA7	0.239852314	0	3.178552345	0	0	EFNA1	EPHA7	curated	CPI-SS03E450F99
EFNA1_EPHA2	7	8	EFNA1	EPHA2	0.239852314	1.544470551	4.842286342	0	0	EFNA1	EPHA2	curated	CPI-SS046F6F0C1
ASGR2_ADIPOQ	7	8	ASGR2	ADIPOQ	11.80873057	0	16.63600436	0	0	ASGR2	ADIPOQ	IMEx,IntAct	CPI-SS04A4A2334
ESAM_ESAM	7	8	ESAM	ESAM	0.418207342	0.47562304	0.972685584	0	0	ESAM	ESAM	curated	CPI-SS04C672963
PTN_PTPRZ1	7	8	PTN	PTPRZ1	0.124904946	0	0.38192233	0	0	PTN	PTPRZ1	curated	CPI-SS04E690D72
PTN_ALK	7	8	PTN	ALK	0.124904946	0	0.38192233	0	0	PTN	ALK	curated	CPI-SS05D7900BF
EFNA1_EPHA5	7	8	EFNA1	EPHA5	0.239852314	0	3.178552345	0	0	EFNA1	EPHA5	curated	CPI-SS0762B455F
CCL20_CCR6	7	8	CCL20	CCR6	4.975478406	0	3.576465032	0	0	CCL20	CCR6	curated	CPI-SS07F015051
EFNA1_EPHA4	7	8	EFNA1	EPHA4	0.239852314	0	3.178552345	0.001	0.047827586	EFNA1	EPHA4	curated	CPI-SS0EBFE1854
CCL20_CXCR3	7	8	CCL20	CXCR3	4.975478406	0.20940026	3.626917171	0	0	CCL20	CXCR3	guidetopharmacology.org	CPI-SS0F8C664D9
DPP4_CCL11	7	8	DPP4	CCL11	0.742034004	0.10849598	0.630319767	0	0	DPP4	CCL11	curated	CPI-SS0FAF4BB9E
NA	NA	NA	NA	NA	NA	NA	NA	NA	NA	NA	NA	NA	NA
NA	NA	NA	NA	NA	NA	NA	NA	NA	NA	NA	NA	NA	NA
FBN1_a5b1 complex;ITGB1;ITGA5	7	10	FBN1	a5b1 complex;ITGB1;ITGA5	0	0	2.243976598	0	0	FBN1	a5b1 complex;ITGB1;ITGA5	curated	CPI-SC058F72F90
EFNB2_EPHB6	7	10	EFNB2	EPHB6	0	0	0.952978216	0	0	EFNB2	EPHB6	curated	CPI-SS090FC28E1
CCL14_CCR3	7	10	CCL14	CCR3	1.187648184	0	3.405261408	0	0	CCL14	CCR3	curated	CPI-SS0FA7A69D9
NA	NA	NA	NA	NA	NA	NA	NA	NA	NA	NA	NA	NA	NA
NA	NA	NA	NA	NA	NA	NA	NA	NA	NA	NA	NA	NA	NA
THY1_aVb3 complex;ITGAV;ITGB3	7	2	THY1	aVb3 complex;ITGAV;ITGB3	0.583170247	0	1.960437907	0	0	THY1	aVb3 complex;ITGAV;ITGB3	curated	CPI-SC00756BB93
COL4A1_a2b1 complex;ITGB1;ITGA2	7	2	COL4A1	a2b1 complex;ITGB1;ITGA2	6.948944463	0	5.696211737	0	0	COL4A1	a2b1 complex;ITGB1;ITGA2	curated	CPI-SC02392F4AF
FBN1_a5b1 complex;ITGB1;ITGA5	7	2	FBN1	a5b1 complex;ITGB1;ITGA5	1.472601002	0	1.280909196	0	0	FBN1	a5b1 complex;ITGB1;ITGA5	curated	CPI-SC058F72F90
COL4A1_a1b1 complex;ITGB1;ITGA1	7	2	COL4A1	a1b1 complex;ITGB1;ITGA1	6.948944463	0	5.696211737	0	0	COL4A1	a1b1 complex;ITGB1;ITGA1	curated	CPI-SC0672FBD31
COL4A1_a11b1 complex;ITGB1;ITGA11	7	2	COL4A1	a11b1 complex;ITGB1;ITGA11	6.948944463	0	5.696211737	0	0	COL4A1	a11b1 complex;ITGB1;ITGA11	curated	CPI-SC0A0532ADC
THY1_aMb2 complex;ITGB2;ITGAM	7	2	THY1	aMb2 complex;ITGB2;ITGAM	0.583170247	0	1.960437907	0	0	THY1	aMb2 complex;ITGB2;ITGAM	curated	CPI-SC0A05D3880
COL4A1_a10b1 complex;ITGB1;ITGA10	7	2	COL4A1	a10b1 complex;ITGB1;ITGA10	6.948944463	0	5.696211737	0	0	COL4A1	a10b1 complex;ITGB1;ITGA10	curated	CPI-SC0B6F1A278
THY1_aXb2 complex;ITGAX;ITGB2	7	2	THY1	aXb2 complex;ITGAX;ITGB2	0.583170247	0	1.960437907	0	0	THY1	aXb2 complex;ITGAX;ITGB2	curated	CPI-SC0C6B54D7A
FGFR4_SCGB3A1	7	2	FGFR4	SCGB3A1	1.020265019	0.25207675	1.312323444	0	0	FGFR4	SCGB3A1	IMEx,InnateDB-All,MINT	CPI-SS04861AD1A
PTN_PTPRZ1	7	2	PTN	PTPRZ1	0.308768885	0.08901003	0.298030641	0	0	PTN	PTPRZ1	curated	CPI-SS04E690D72
PTN_ALK	7	2	PTN	ALK	0.308768885	0	0.298030641	0	0	PTN	ALK	curated	CPI-SS05D7900BF
NA	NA	NA	NA	NA	NA	NA	NA	NA	NA	NA	NA	NA	NA
CXCL10_CXCR3	0	5	CXCL10	CXCR3	72.37094733	0.436429524	41.52521306	0	0	CXCL10	CXCR3	curated	CPI-SS080683E15
NA	NA	NA	NA	NA	NA	NA	NA	NA	NA	NA	NA	NA	NA
COL2A1_a1b1 complex;ITGB1;ITGA1	0	3	COL2A1	a1b1 complex;ITGB1;ITGA1	3.824252482	0	2.86147668	0	0	COL2A1	a1b1 complex;ITGB1;ITGA1	curated	CPI-SC016235D3A
COL2A1_a2b1 complex;ITGB1;ITGA2	0	3	COL2A1	a2b1 complex;ITGB1;ITGA2	3.824252482	0	2.86147668	0	0	COL2A1	a2b1 complex;ITGB1;ITGA2	curated	CPI-SC036D78A43
COL2A1_a11b1 complex;ITGB1;ITGA11	0	3	COL2A1	a11b1 complex;ITGB1;ITGA11	3.824252482	0	2.86147668	0	0	COL2A1	a11b1 complex;ITGB1;ITGA11	curated	CPI-SC0CF621D48
COL2A1_a10b1 complex;ITGB1;ITGA10	0	3	COL2A1	a10b1 complex;ITGB1;ITGA10	3.824252482	0	2.86147668	0	0	COL2A1	a10b1 complex;ITGB1;ITGA10	curated	CPI-SC0DA298BEC
HLA-DRB1_OGN	0	3	HLA-DRB1	OGN	56.87557386	0.127143063	39.33374174	0	0	HLA-DRB1	OGN	InnateDB-All	CPI-SS0EF0750A7
NA	NA	NA	NA	NA	NA	NA	NA	NA	NA	NA	NA	NA	NA
NA	NA	NA	NA	NA	NA	NA	NA	NA	NA	NA	NA	NA	NA
NA	NA	NA	NA	NA	NA	NA	NA	NA	NA	NA	NA	NA	NA
COL12A1_a1b1 complex;ITGB1;ITGA1	0	9	COL12A1	a1b1 complex;ITGB1;ITGA1	0.306415902	0	0.347316254	0	0	COL12A1	a1b1 complex;ITGB1;ITGA1	curated	CPI-SC004A436C5
THY1_aVb3 complex;ITGAV;ITGB3	0	9	THY1	aVb3 complex;ITGAV;ITGB3	1.02012556	0	1.266513027	0	0	THY1	aVb3 complex;ITGAV;ITGB3	curated	CPI-SC00756BB93
COL12A1_a10b1 complex;ITGB1;ITGA10	0	9	COL12A1	a10b1 complex;ITGB1;ITGA10	0.306415902	0	0.347316254	0	0	COL12A1	a10b1 complex;ITGB1;ITGA10	curated	CPI-SC02131C05A
COL12A1_a11b1 complex;ITGB1;ITGA11	0	9	COL12A1	a11b1 complex;ITGB1;ITGA11	0.306415902	0	0.347316254	0	0	COL12A1	a11b1 complex;ITGB1;ITGA11	curated	CPI-SC05B2AA866
THY1_aMb2 complex;ITGB2;ITGAM	0	9	THY1	aMb2 complex;ITGB2;ITGAM	1.02012556	0	1.266513027	0	0	THY1	aMb2 complex;ITGB2;ITGAM	curated	CPI-SC0A05D3880
THY1_aXb2 complex;ITGAX;ITGB2	0	9	THY1	aXb2 complex;ITGAX;ITGB2	1.02012556	0	1.266513027	0	0	THY1	aXb2 complex;ITGAX;ITGB2	curated	CPI-SC0C6B54D7A
COL12A1_a2b1 complex;ITGB1;ITGA2	0	9	COL12A1	a2b1 complex;ITGB1;ITGA2	0.306415902	0	0.347316254	0	0	COL12A1	a2b1 complex;ITGB1;ITGA2	curated	CPI-SC0F300DE24
CD34_SELP	0	9	CD34	SELP	0.172846078	0.095899141	0.777101526	0	0	CD34	SELP	curated	CPI-SS015E1E2C6
CXCL6_CXCR2	0	9	CXCL6	CXCR2	0.25207675	0.095899141	1.188934069	0	0	CXCL6	CXCR2	curated	CPI-SS0C7915758
NA	NA	NA	NA	NA	NA	NA	NA	NA	NA	NA	NA	NA	NA
NA	NA	NA	NA	NA	NA	NA	NA	NA	NA	NA	NA	NA	NA
WNT1_FZD8	0	4	WNT1	FZD8	0	0.425676964	0.304702729	0	0	WNT1	FZD8	I2D,InnateDB-All	CPI-SS0193C3064
WNT3A_FZD8	0	4	WNT3A	FZD8	0	0.425676964	0.304702729	0	0	WNT3A	FZD8	IMEx,IntAct	CPI-SS048604E28
NA	NA	NA	NA	NA	NA	NA	NA	NA	NA	NA	NA	NA	NA
COL8A1_a1b1 complex;ITGB1;ITGA1	0	10	COL8A1	a1b1 complex;ITGB1;ITGA1	0	0	0.266342542	0	0	COL8A1	a1b1 complex;ITGB1;ITGA1	curated	CPI-SC02F06FF62
COL8A1_a2b1 complex;ITGB1;ITGA2	0	10	COL8A1	a2b1 complex;ITGB1;ITGA2	0	0	0.266342542	0	0	COL8A1	a2b1 complex;ITGB1;ITGA2	curated	CPI-SC058845C44
COL8A1_a11b1 complex;ITGB1;ITGA11	0	10	COL8A1	a11b1 complex;ITGB1;ITGA11	0	0	0.266342542	0	0	COL8A1	a11b1 complex;ITGB1;ITGA11	curated	CPI-SC08CC68F11
COL8A1_a10b1 complex;ITGB1;ITGA10	0	10	COL8A1	a10b1 complex;ITGB1;ITGA10	0	0	0.266342542	0	0	COL8A1	a10b1 complex;ITGB1;ITGA10	curated	CPI-SC0F8101D41
NA	NA	NA	NA	NA	NA	NA	NA	NA	NA	NA	NA	NA	NA
NA	NA	NA	NA	NA	NA	NA	NA	NA	NA	NA	NA	NA	NA
ADORA2A_NAMPT	0	2	ADORA2A	NAMPT	0.383616171	8.724473103	4.631287568	0	0	ADORA2A	NAMPT	I2D,IMEx,InnateDB-All,MINT	CPI-SS00A6D366F
DLL4_NOTCH2	0	2	DLL4	NOTCH2	0.081103421	3.265170859	2.236532161	0	0	DLL4	NOTCH2	curated	CPI-SS027CDEA08
CADM3_CADM4	0	2	CADM3	CADM4	0.046901538	0.272986511	0.208653442	0	0	CADM3	CADM4	curated	CPI-SS02D18D12B
LIFR;LIFR;IL6ST_LIF	9	1	LIFR;LIFR;IL6ST	LIF	0.563618423	0.324206994	0.617871403	0	0	LIFR;LIFR;IL6ST	LIF	curated	CPI-CS07B61574B
NA	NA	NA	NA	NA	NA	NA	NA	NA	NA	NA	NA	NA	NA
BMP8B_PLAUR	9	7	BMP8B	PLAUR	0	0	1.168665582	0	0	BMP8B	PLAUR	InnateDB-All	CPI-SS0E5593D5C
NA	NA	NA	NA	NA	NA	NA	NA	NA	NA	NA	NA	NA	NA
LGALS9_SLC1A5	9	0	LGALS9	SLC1A5	8.868664452	0.653299094	7.770244083	0	0	LGALS9	SLC1A5	I2D,InnateDB-All	CPI-SS002DF6C31
CCL15_CCR3	9	0	CCL15	CCR3	0.7476478	0	1.280335228	0	0	CCL15	CCR3	curated	CPI-SS006C89002
DLK1_NOTCH3	9	0	DLK1	NOTCH3	1.787561989	0.536458452	3.142248873	0	0	DLK1	NOTCH3	curated	CPI-SS007AA9FDE
GDF11_ANTXR1	9	0	GDF11	ANTXR1	0.460298894	0.466591003	1.215206233	0	0	GDF11	ANTXR1	InnateDB-All	CPI-SS0331C5A49
HLA-F_KIR3DL1	9	0	HLA-F	KIR3DL1	14.67304051	0	9.545874174	0	0	HLA-F	KIR3DL1	curated	CPI-SS048242083
CXCL12_ACKR3	9	0	CXCL12	ACKR3	30.53721925	1.306598189	17.57811052	0	0	CXCL12	ACKR3	guidetopharmacology.org	CPI-SS07155793F
FGFR2_XPR1	9	0	FGFR2	XPR1	2.752640345	0.466591003	3.840088184	0	0	FGFR2	XPR1	InnateDB-All	CPI-SS098F416C1
DLK1_NOTCH4	9	0	DLK1	NOTCH4	1.787561989	0.25207675	3.124779211	0	0	DLK1	NOTCH4	curated	CPI-SS0D37C7C70
IDE_CCL23	9	0	IDE	CCL23	0.683878243	0.714863455	1.760398608	0	0	IDE	CCL23	InnateDB-All	CPI-SS0D57FCA8C
CCL28_CCR3	9	9	CCL28	CCR3	2.056751561	0	1.214417478	0	0	CCL28	CCR3	guidetopharmacology.org	CPI-SS05B92CCC4
CCL28_CCR10	9	9	CCL28	CCR10	2.056751561	0.02758798	1.214417478	0	0	CCL28	CCR10	guidetopharmacology.org	CPI-SS064C772FE
CCL28_ACKR2	9	9	CCL28	ACKR2	2.056751561	0.054658292	1.255032481	0	0	CCL28	ACKR2	I2D	CPI-SS091B461CB
NA	NA	NA	NA	NA	NA	NA	NA	NA	NA	NA	NA	NA	NA
CD74_COPA	9	4	CD74	COPA	78.24313047	5.041095426	140.8297703	0	0	CD74	COPA	IMEx,IntAct	CPI-SS0302E8E8F
TFF1_FGFR2	9	4	TFF1	FGFR2	0	3.93514095	6.863858732	0	0	TFF1	FGFR2	IMEx,InnateDB-All,MINT	CPI-SS04640F9C3
CD44_FGFR2	9	4	CD44	FGFR2	2.377884849	3.93514095	9.559852276	0	0	CD44	FGFR2	InnateDB-All	CPI-SS06B86672A
CD44_SELE	9	4	CD44	SELE	2.377884849	0	3.11944357	0	0	CD44	SELE	curated	CPI-SS06F83AE58
TIMP1_FGFR2	9	4	TIMP1	FGFR2	50.38459991	3.93514095	69.14033803	0	0	TIMP1	FGFR2	InnateDB-All	CPI-SS0735F5C3A
NTF3_NGFR	9	4	NTF3	NGFR	0	0.846900051	3.000853555	0	0	NTF3	NGFR	curated	CPI-SS0ADA587B4
NOTCH1_WNT4	9	4	NOTCH1	WNT4	2.137211465	0.515581726	2.086610468	0	0	NOTCH1	WNT4	I2D	CPI-SS0B42AD9EF
KITLG_EPOR	9	4	KITLG	EPOR	0.515581726	0.515581726	1.713754567	0	0	KITLG	EPOR	I2D	CPI-SS0EDAE16B6
NA	NA	NA	NA	NA	NA	NA	NA	NA	NA	NA	NA	NA	NA
BMP10_VSIR	9	6	BMP10	VSIR	0	1.888478685	2.62337862	0	0	BMP10	VSIR	IMEx,IntAct	CPI-SS0576E6C7D
NA	NA	NA	NA	NA	NA	NA	NA	NA	NA	NA	NA	NA	NA
DLL3_NOTCH2	9	2	DLL3	NOTCH2	0	3.532144467	2.660897631	0	0	DLL3	NOTCH2	curated	CPI-SS003C9A532
FGF19_FGFR1	9	2	FGF19	FGFR1	0.212839999	0.408485551	0.66953442	0	0	FGF19	FGFR1	IMEx,InnateDB-All	CPI-SS070A3A7E5
LGALS9_MET	9	2	LGALS9	MET	12.19981182	3.080641209	8.111605744	0	0	LGALS9	MET	InnateDB-All	CPI-SS0BC7CD11B
NA	NA	NA	NA	NA	NA	NA	NA	NA	NA	NA	NA	NA	NA
NA	NA	NA	NA	NA	NA	NA	NA	NA	NA	NA	NA	NA	NA
TTR_DDR1	8	3	TTR	DDR1	172.4972937	0.341744748	90.86227203	0	0	TTR	DDR1	I2D,IMEx,InnateDB-All,IntAct	CPI-SS00D3CD86E
IL18 receptor;IL18RAP;IL18;IL18R1_IL18	8	1	IL18 receptor;IL18RAP;IL18;IL18R1	IL18	0	0.653299094	2.328473983	0	0	IL18 receptor;IL18RAP;IL18;IL18R1	IL18	curated	CPI-CS09831CCFD
CCR1_CCL18	8	1	CCR1	CCL18	0.316688919	0.653299094	6.402736358	0	0	CCR1	CCL18	guidetopharmacology.org	CPI-SS041751A4D
NTRK1_GRN	8	1	NTRK1	GRN	0	50.35205897	29.50411904	0	0	NTRK1	GRN	InnateDB-All	CPI-SS054D158CC
HLA-DPB1_TNFSF13B	8	1	HLA-DPB1	TNFSF13B	5.357974457	0.653299094	7.096275768	0	0	HLA-DPB1	TNFSF13B	InnateDB-All	CPI-SS05D23BCE8
NA	NA	NA	NA	NA	NA	NA	NA	NA	NA	NA	NA	NA	NA
TNF_NOTCH1	8	7	TNF	NOTCH1	0.172846078	0	0.615054031	0	0	TNF	NOTCH1	I2D	CPI-SS02EBC1BB0
VEGFA_KDR	8	7	VEGFA	KDR	2.722219509	0.156464086	2.713137415	0	0	VEGFA	KDR	curated	CPI-SS0C03F7CDC
FGF2_FGFRL1	8	7	FGF2	FGFRL1	0.08901003	0.623388563	0.611789807	0	0	FGF2	FGFRL1	I2D	CPI-SS0CB6968B9
PGF_NRP2	8	7	PGF	NRP2	0.327181782	0	0.717848467	0	0	PGF	NRP2	curated	CPI-SS0D22A09AD
PGF_FLT1	8	7	PGF	FLT1	0.327181782	0.156464086	0.757444247	0	0	PGF	FLT1	curated	CPI-SS0E61DB5DF
VEGFD_KDR	8	7	VEGFD	KDR	0	0.156464086	1.003561596	0	0	VEGFD	KDR	curated	CPI-SS0EBA5A4D8
NA	NA	NA	NA	NA	NA	NA	NA	NA	NA	NA	NA	NA	NA
ICAM1_aXb2 complex;ITGAX;ITGB2	8	0	ICAM1	aXb2 complex;ITGAX;ITGB2	9.00668378	0	4.548641486	0	0	ICAM1	aXb2 complex;ITGAX;ITGB2	curated	CPI-SC0A9458008
ICAM1_aMb2 complex;ITGB2;ITGAM	8	0	ICAM1	aMb2 complex;ITGB2;ITGAM	9.00668378	0	4.548641486	0	0	ICAM1	aMb2 complex;ITGB2;ITGAM	curated	CPI-SC0B6D68FD5
ICAM1_aLb2 complex;ITGB2;ITGAL	8	0	ICAM1	aLb2 complex;ITGB2;ITGAL	9.00668378	0	4.548641486	0	0	ICAM1	aLb2 complex;ITGB2;ITGAL	curated	CPI-SC0F4AC5AA2
NA	NA	NA	NA	NA	NA	NA	NA	NA	NA	NA	NA	NA	NA
NA	NA	NA	NA	NA	NA	NA	NA	NA	NA	NA	NA	NA	NA
NA	NA	NA	NA	NA	NA	NA	NA	NA	NA	NA	NA	NA	NA
NA	NA	NA	NA	NA	NA	NA	NA	NA	NA	NA	NA	NA	NA
BMP10_KIR3DL1	8	6	BMP10	KIR3DL1	0.338397087	0	0.45842649	0	0	BMP10	KIR3DL1	IMEx,IntAct	CPI-SS00F977575
BMP10_GPR152	8	6	BMP10	GPR152	0.338397087	0	0.45842649	0	0	BMP10	GPR152	IMEx,IntAct	CPI-SS0B26EEF21
NA	NA	NA	NA	NA	NA	NA	NA	NA	NA	NA	NA	NA	NA
SPN_SIGLEC1	8	2	SPN	SIGLEC1	0.642899295	9.473406905	10.80109134	0	0	SPN	SIGLEC1	curated	CPI-SS02A170A99
AREG_EGFR	8	2	AREG	EGFR	0.06914363	2.548468252	1.861722056	0	0	AREG	EGFR	curated	CPI-SS0481D83A4
NOTCH2_IL24	8	2	NOTCH2	IL24	3.20333452	0	1.730314182	0	0	NOTCH2	IL24	IMEx,InnateDB-All,MINT	CPI-SS07D71C546
NA	NA	NA	NA	NA	NA	NA	NA	NA	NA	NA	NA	NA	NA
NA	NA	NA	NA	NA	NA	NA	NA	NA	NA	NA	NA	NA	NA
RARRES2_CMKLR1	4	3	RARRES2	CMKLR1	43.764151	0.514679786	26.51797246	0	0	RARRES2	CMKLR1	guidetopharmacology.org	CPI-SS07D56EB05
Glycoprotein Ib complex;GP1BA;GP1BB_F2	4	1	Glycoprotein Ib complex;GP1BA;GP1BB	F2	0	16.07761335	11.96954411	0	0	Glycoprotein Ib complex;GP1BA;GP1BB	F2	curated	CPI-CS02E5ABC5D
NA	NA	NA	NA	NA	NA	NA	NA	NA	NA	NA	NA	NA	NA
NA	NA	NA	NA	NA	NA	NA	NA	NA	NA	NA	NA	NA	NA
NRG1_LSR	4	7	NRG1	LSR	0.466591003	0.744687686	2.800359902	0	0	NRG1	LSR	InnateDB-All	CPI-SS0708FE6FF
NA	NA	NA	NA	NA	NA	NA	NA	NA	NA	NA	NA	NA	NA
CEACAM5_CD1D	4	0	CEACAM5	CD1D	0	0.597419585	0.448412755	0	0	CEACAM5	CD1D	curated	CPI-SS0AC66088D
TNFSF15_TNFRSF25	4	0	TNFSF15	TNFRSF25	0.254044861	0.244296665	0.410687543	0	0	TNFSF15	TNFRSF25	guidetopharmacology.org	CPI-SS0B0CF0EDF
COL6A2_a2b1 complex;ITGB1;ITGA2	4	9	COL6A2	a2b1 complex;ITGB1;ITGA2	5.535567881	0	5.107107673	0	0	COL6A2	a2b1 complex;ITGB1;ITGA2	curated	CPI-SC0814068D9
COL6A2_a11b1 complex;ITGB1;ITGA11	4	9	COL6A2	a11b1 complex;ITGB1;ITGA11	5.535567881	0	5.107107673	0	0	COL6A2	a11b1 complex;ITGB1;ITGA11	curated	CPI-SC0A54B5323
COL6A2_a10b1 complex;ITGB1;ITGA10	4	9	COL6A2	a10b1 complex;ITGB1;ITGA10	5.535567881	0	5.107107673	0	0	COL6A2	a10b1 complex;ITGB1;ITGA10	curated	CPI-SC0CE851065
COL6A2_a1b1 complex;ITGB1;ITGA1	4	9	COL6A2	a1b1 complex;ITGB1;ITGA1	5.535567881	0	5.107107673	0	0	COL6A2	a1b1 complex;ITGB1;ITGA1	curated	CPI-SC0F4BC2909
LEP_LEPR	4	9	LEP	LEPR	0	3.22564458	3.574876372	0	0	LEP	LEPR	curated	CPI-SS066FE05CA
PSAP_GPR37L1	4	9	PSAP	GPR37L1	71.23906251	0	66.85763248	0	0	PSAP	GPR37L1	guidetopharmacology.org	CPI-SS082900482
GRN_CLEC4M	4	9	GRN	CLEC4M	20.90439392	0.25207675	20.26910728	0	0	GRN	CLEC4M	InnateDB-All	CPI-SS0829B8FD2
BTC_EGFR	4	9	BTC	EGFR	0	1.486266772	2.014181124	0	0	BTC	EGFR	curated	CPI-SS0A19E9C34
NPW_NPBWR2	4	9	NPW	NPBWR2	3.245106639	0	7.478221084	0	0	NPW	NPBWR2	guidetopharmacology.org	CPI-SS0B7A7E932
NPW_NPBWR1	4	9	NPW	NPBWR1	3.245106639	0	7.478221084	0	0	NPW	NPBWR1	guidetopharmacology.org	CPI-SS0BDA7A63E
NA	NA	NA	NA	NA	NA	NA	NA	NA	NA	NA	NA	NA	NA
AGT_AGTR1	4	8	AGT	AGTR1	118.9333398	3.683816779	91.08273613	0	0	AGT	AGTR1	guidetopharmacology.org	CPI-SS05996C8FD
NA	NA	NA	NA	NA	NA	NA	NA	NA	NA	NA	NA	NA	NA
NA	NA	NA	NA	NA	NA	NA	NA	NA	NA	NA	NA	NA	NA
NA	NA	NA	NA	NA	NA	NA	NA	NA	NA	NA	NA	NA	NA
COL4A1_a2b1 complex;ITGB1;ITGA2	4	6	COL4A1	a2b1 complex;ITGB1;ITGA2	7.535318272	0	5.467880504	0	0	COL4A1	a2b1 complex;ITGB1;ITGA2	curated	CPI-SC02392F4AF
COL4A1_a1b1 complex;ITGB1;ITGA1	4	6	COL4A1	a1b1 complex;ITGB1;ITGA1	7.535318272	0	5.467880504	0	0	COL4A1	a1b1 complex;ITGB1;ITGA1	curated	CPI-SC0672FBD31
COL4A1_a11b1 complex;ITGB1;ITGA11	4	6	COL4A1	a11b1 complex;ITGB1;ITGA11	7.535318272	0	5.467880504	0	0	COL4A1	a11b1 complex;ITGB1;ITGA11	curated	CPI-SC0A0532ADC
COL4A1_a10b1 complex;ITGB1;ITGA10	4	6	COL4A1	a10b1 complex;ITGB1;ITGA10	7.535318272	0	5.467880504	0	0	COL4A1	a10b1 complex;ITGB1;ITGA10	curated	CPI-SC0B6F1A278
NA	NA	NA	NA	NA	NA	NA	NA	NA	NA	NA	NA	NA	NA
NOTCH2_IL24	4	2	NOTCH2	IL24	2.840853935	0	2.001140937	0	0	NOTCH2	IL24	IMEx,InnateDB-All,MINT	CPI-SS07D71C546
LGALS9_MET	4	2	LGALS9	MET	4.419738	1.796297975	4.80697764	0	0	LGALS9	MET	InnateDB-All	CPI-SS0BC7CD11B
FGF7_FGFR4	4	2	FGF7	FGFR4	0	2.497472739	1.94366747	0	0	FGF7	FGFR4	I2D	CPI-SS0D95D41D6
DLK1_NOTCH2	4	2	DLK1	NOTCH2	3.088138177	4.362806247	4.957644087	0	0	DLK1	NOTCH2	curated	CPI-SS0E1A8414D
NA	NA	NA	NA	NA	NA	NA	NA	NA	NA	NA	NA	NA	NA
ADORA3_ENTPD1	10	5	ADORA3	ENTPD1	0.653299094	1.155880332	1.863667824	0	0	ADORA3	ENTPD1	curated	CPI-SS0FF6CFDCA
NA	NA	NA	NA	NA	NA	NA	NA	NA	NA	NA	NA	NA	NA
CXCL13_ACKR4	10	3	CXCL13	ACKR4	0	0	0.299889571	0	0	CXCL13	ACKR4	curated	CPI-SS083B5EBAB
CCL25_ACKR4	10	3	CCL25	ACKR4	0.466591003	0	0.533185073	0	0	CCL25	ACKR4	curated	CPI-SS0CCD89E02
CD94:NKG2E;KLRD1;KLRC3_HLA-E	10	1	CD94:NKG2E;KLRD1;KLRC3	HLA-E	0	20.84435721	32.02102249	0.001	0.03302381	CD94:NKG2E;KLRD1;KLRC3	HLA-E	curated	CPI-CS0023FA839
CD94:NKG2C;KLRD1;KLRC2_HLA-E	10	1	CD94:NKG2C;KLRD1;KLRC2	HLA-E	0	20.84435721	32.02102249	0.001	0.03302381	CD94:NKG2C;KLRD1;KLRC2	HLA-E	curated	CPI-CS05AB368CE
CD94:NKG2A;KLRD1;KLRC1_HLA-E	10	1	CD94:NKG2A;KLRD1;KLRC1	HLA-E	0	20.84435721	32.02102249	0.001	0.03302381	CD94:NKG2A;KLRD1;KLRC1	HLA-E	curated	CPI-CS0715DE78D
COL1A2_a1b1 complex;ITGB1;ITGA1	10	1	COL1A2	a1b1 complex;ITGB1;ITGA1	20.12957971	0	13.47450742	0.001	0.03302381	COL1A2	a1b1 complex;ITGB1;ITGA1	curated	CPI-SC006E22794
COL5A1_a11b1 complex;ITGB1;ITGA11	10	1	COL5A1	a11b1 complex;ITGB1;ITGA11	2.271628803	0	3.152261855	0.001	0.03302381	COL5A1	a11b1 complex;ITGB1;ITGA11	curated	CPI-SC0092846B0
COL1A2_a10b1 complex;ITGB1;ITGA10	10	1	COL1A2	a10b1 complex;ITGB1;ITGA10	20.12957971	0	13.47450742	0.001	0.03302381	COL1A2	a10b1 complex;ITGB1;ITGA10	curated	CPI-SC011F01833
COL5A1_a2b1 complex;ITGB1;ITGA2	10	1	COL5A1	a2b1 complex;ITGB1;ITGA2	2.271628803	0	3.152261855	0.001	0.03302381	COL5A1	a2b1 complex;ITGB1;ITGA2	curated	CPI-SC035134F18
COL5A1_a10b1 complex;ITGB1;ITGA10	10	1	COL5A1	a10b1 complex;ITGB1;ITGA10	2.271628803	0	3.152261855	0.001	0.03302381	COL5A1	a10b1 complex;ITGB1;ITGA10	curated	CPI-SC041DEF0FB
COL5A1_a1b1 complex;ITGB1;ITGA1	10	1	COL5A1	a1b1 complex;ITGB1;ITGA1	2.271628803	0	3.152261855	0.001	0.03302381	COL5A1	a1b1 complex;ITGB1;ITGA1	curated	CPI-SC05992FDC8
COL1A2_a2b1 complex;ITGB1;ITGA2	10	1	COL1A2	a2b1 complex;ITGB1;ITGA2	20.12957971	0	13.47450742	0.001	0.03302381	COL1A2	a2b1 complex;ITGB1;ITGA2	curated	CPI-SC05CCF815E
COL1A2_a11b1 complex;ITGB1;ITGA11	10	1	COL1A2	a11b1 complex;ITGB1;ITGA11	20.12957971	0	13.47450742	0.001	0.03302381	COL1A2	a11b1 complex;ITGB1;ITGA11	curated	CPI-SC0681D30FE
LGALS9_SLC1A5	10	1	LGALS9	SLC1A5	5.394069273	0.754727392	7.143577701	0	0	LGALS9	SLC1A5	I2D,InnateDB-All	CPI-SS002DF6C31
C5_C5AR1	10	1	C5	C5AR1	23.43477474	0.426164222	17.70509794	0	0	C5	C5AR1	guidetopharmacology.org	CPI-SS00581282E
ADORA2A_NAMPT	10	1	ADORA2A	NAMPT	0.717522398	0.754727392	7.432169244	0	0	ADORA2A	NAMPT	I2D,IMEx,InnateDB-All,MINT	CPI-SS00A6D366F
FGFR2_CD83	10	1	FGFR2	CD83	4.489073565	2.460590586	10.7782132	0	0	FGFR2	CD83	InnateDB-All	CPI-SS00D9A0644
CXCL16_CXCR6	10	1	CXCL16	CXCR6	3.814388099	0	5.090960857	0.001	0.03302381	CXCL16	CXCR6	guidetopharmacology.org	CPI-SS00F282936
HLA-DPA1_TNFSF9	10	1	HLA-DPA1	TNFSF9	23.31590466	0	26.20534993	0.001	0.03302381	HLA-DPA1	TNFSF9	InnateDB-All	CPI-SS028784FC6
TFRC_TNFSF13B	10	1	TFRC	TNFSF13B	0.515581726	1.390374707	3.358380822	0	0	TFRC	TNFSF13B	IMEx,IntAct	CPI-SS03133B4F2
INS_LILRB2	10	1	INS	LILRB2	0	0.426164222	6.053435412	0.001	0.03302381	INS	LILRB2	IMEx,IntAct	CPI-SS0323A2952
NTRK1_NAMPT	10	1	NTRK1	NAMPT	0	0.754727392	6.787845944	0	0	NTRK1	NAMPT	InnateDB-All	CPI-SS0391D4602
CSF3_CSF1R	10	1	CSF3	CSF1R	0	8.289804445	7.587085728	0	0	CSF3	CSF1R	guidetopharmacology.org	CPI-SS05BE83BC6
HLA-G_LILRB1	10	1	HLA-G	LILRB1	0.280701271	0	4.870116605	0.001	0.03302381	HLA-G	LILRB1	curated	CPI-SS05CE87F88
HBEGF_CD44	10	1	HBEGF	CD44	0	6.354547634	5.475258663	0.001	0.03302381	HBEGF	CD44	I2D,InnateDB-All	CPI-SS0632A027A
LEP_LEPR	10	1	LEP	LEPR	0	0.426164222	3.241614695	0.001	0.03302381	LEP	LEPR	curated	CPI-SS066FE05CA
ADIPOQ_CLEC2D	10	1	ADIPOQ	CLEC2D	0	0	2.494579566	0.001	0.03302381	ADIPOQ	CLEC2D	IMEx,IntAct	CPI-SS06E42DB13
LGALS9_CD44	10	1	LGALS9	CD44	5.394069273	6.354547634	10.609583	0	0	LGALS9	CD44	InnateDB	CPI-SS0703338F5
CCL4L2_GPR151	10	1	CCL4L2	GPR151	4.539489178	0	14.37144552	0	0	CCL4L2	GPR151	IMEx,IntAct	CPI-SS07A97B3E2
CSF2_CSF1R	10	1	CSF2	CSF1R	0	8.289804445	7.587085728	0	0	CSF2	CSF1R	guidetopharmacology.org	CPI-SS092E57263
VEGFB_FLT1	10	1	VEGFB	FLT1	1.852271071	0.426164222	3.197184924	0	0	VEGFB	FLT1	curated	CPI-SS0947A8549
ACKR1_CCL17	10	1	ACKR1	CCL17	0.280701271	0.426164222	19.29455739	0	0	ACKR1	CCL17	I2D	CPI-SS0974EB232
CCL4L2_GPR152	10	1	CCL4L2	GPR152	4.539489178	0	14.37144552	0	0	CCL4L2	GPR152	IMEx,IntAct	CPI-SS0A866903F
VEGFA_FLT1	10	1	VEGFA	FLT1	2.963144618	0.426164222	3.425063048	0	0	VEGFA	FLT1	curated	CPI-SS0B9B3870A
FCGR2A_CXCL9	10	1	FCGR2A	CXCL9	1.41021785	1.963207314	87.62875072	0	0	FCGR2A	CXCL9	IMEx,IntAct	CPI-SS0C17BB772
FGFR2_PTPRR	10	1	FGFR2	PTPRR	4.489073565	0	3.282953338	0.001	0.03302381	FGFR2	PTPRR	InnateDB-All	CPI-SS0CC898553
CCL4L2_GPR101	10	1	CCL4L2	GPR101	4.539489178	0	14.37144552	0	0	CCL4L2	GPR101	IMEx,IntAct	CPI-SS0CCB8E3D3
IL34_CSF1R	10	1	IL34	CSF1R	0	8.289804445	7.727436363	0	0	IL34	CSF1R	curated	CPI-SS0DFA98A14
VEGFA_NRP2	10	1	VEGFA	NRP2	2.963144618	1.022168288	3.622150751	0.001	0.03302381	VEGFA	NRP2	curated	CPI-SS0E00478B4
KLRB1_CLEC2D	10	1	KLRB1	CLEC2D	1.935635687	0	5.39193753	0.001	0.03302381	KLRB1	CLEC2D	curated	CPI-SS0E292C126
CCL21_ACKR4	10	1	CCL21	ACKR4	3.666318279	0	5.25704009	0.001	0.03302381	CCL21	ACKR4	curated	CPI-SS0ECD9BB5E
CCL17_CCR4	10	1	CCL17	CCR4	0	0	2.274514221	0.001	0.03302381	CCL17	CCR4	curated	CPI-SS0EF1A7415
INS_LILRB1	10	1	INS	LILRB1	0	0	4.612325743	0	0	INS	LILRB1	IMEx,IntAct	CPI-SS0EF2E7F3B
CXCL12_CXCR3	10	1	CXCL12	CXCR3	12.92586508	0.426164222	10.27075535	0	0	CXCL12	CXCR3	guidetopharmacology.org	CPI-SS0EFE0B07A
NA	NA	NA	NA	NA	NA	NA	NA	NA	NA	NA	NA	NA	NA
NA	NA	NA	NA	NA	NA	NA	NA	NA	NA	NA	NA	NA	NA
NA	NA	NA	NA	NA	NA	NA	NA	NA	NA	NA	NA	NA	NA
JAG2_NOTCH2	10	8	JAG2	NOTCH2	0.25207675	4.290034405	2.594796405	0	0	JAG2	NOTCH2	curated	CPI-SS02770D68F
NA	NA	NA	NA	NA	NA	NA	NA	NA	NA	NA	NA	NA	NA
NA	NA	NA	NA	NA	NA	NA	NA	NA	NA	NA	NA	NA	NA
MST1_MST1R	10	10	MST1	MST1R	26.91984396	0.20940026	14.60752317	0	0	MST1	MST1R	curated	CPI-SS03EACE0E0
NA	NA	NA	NA	NA	NA	NA	NA	NA	NA	NA	NA	NA	NA
F10_aMb2 complex;ITGB2;ITGAM	10	6	F10	aMb2 complex;ITGB2;ITGAM	12.09569421	0	11.27076307	0	0	F10	aMb2 complex;ITGB2;ITGAM	curated	CPI-SC0C3E2D267
NA	NA	NA	NA	NA	NA	NA	NA	NA	NA	NA	NA	NA	NA
CCL4L2_GPR151	10	2	CCL4L2	GPR151	28.15432842	0	14.07896431	0	0	CCL4L2	GPR151	IMEx,IntAct	CPI-SS07A97B3E2
CCL3_CCR1	10	2	CCL3	CCR1	3.87884419	1.789272248	5.169088786	0	0	CCL3	CCR1	curated	CPI-SS08DA48A5A
CCL4L2_GPR152	10	2	CCL4L2	GPR152	28.15432842	0	14.07896431	0	0	CCL4L2	GPR152	IMEx,IntAct	CPI-SS0A866903F
CCL4L2_GPR101	10	2	CCL4L2	GPR101	28.15432842	0	14.07896431	0	0	CCL4L2	GPR101	IMEx,IntAct	CPI-SS0CCB8E3D3
NA	NA	NA	NA	NA	NA	NA	NA	NA	NA	NA	NA	NA	NA
CD94:NKG2E;KLRD1;KLRC3_HLA-E	6	3	CD94:NKG2E;KLRD1;KLRC3	HLA-E	0	38.77474331	22.94072106	0	0	CD94:NKG2E;KLRD1;KLRC3	HLA-E	curated	CPI-CS0023FA839
CD94:NKG2C;KLRD1;KLRC2_HLA-E	6	3	CD94:NKG2C;KLRD1;KLRC2	HLA-E	0	38.77474331	22.94072106	0	0	CD94:NKG2C;KLRD1;KLRC2	HLA-E	curated	CPI-CS05AB368CE
CD94:NKG2A;KLRD1;KLRC1_HLA-E	6	3	CD94:NKG2A;KLRD1;KLRC1	HLA-E	0	38.77474331	22.94072106	0	0	CD94:NKG2A;KLRD1;KLRC1	HLA-E	curated	CPI-CS0715DE78D
NA	NA	NA	NA	NA	NA	NA	NA	NA	NA	NA	NA	NA	NA
SELE_GLG1	6	3	SELE	GLG1	0	4.629371453	2.96774934	0	0	SELE	GLG1	curated	CPI-SS04F90EE0D
LIFR;LIFR;IL6ST_LIF	6	1	LIFR;LIFR;IL6ST	LIF	1.814576186	0	2.151043282	0	0	LIFR;LIFR;IL6ST	LIF	curated	CPI-CS07B61574B
NA	NA	NA	NA	NA	NA	NA	NA	NA	NA	NA	NA	NA	NA
CD8 receptor;CD8A;CD8B_LCK	6	7	CD8 receptor;CD8A;CD8B	LCK	0	0.228761053	0.740984171	0	0	CD8 receptor;CD8A;CD8B	LCK	curated	CPI-CS0A66DB1CA
NA	NA	NA	NA	NA	NA	NA	NA	NA	NA	NA	NA	NA	NA
WNT3A_FZD2	6	7	WNT3A	FZD2	0	0.426164222	0.377363696	0	0	WNT3A	FZD2	InnateDB-All	CPI-SS0261EA048
WNT2_FZD2	6	7	WNT2	FZD2	0	0.426164222	0.377363696	0	0	WNT2	FZD2	curated	CPI-SS02C418D99
FGF2_CD44	6	7	FGF2	CD44	0	1.895026266	2.278066596	0	0	FGF2	CD44	I2D,InnateDB-All	CPI-SS03DA2A820
WNT3_FZD7	6	7	WNT3	FZD7	0	0.228761053	0.414270098	0	0	WNT3	FZD7	curated	CPI-SS070C51D94
EPO_EPOR	6	7	EPO	EPOR	0.228761053	0.228761053	0.426164222	0	0	EPO	EPOR	curated	CPI-SS087A17AD6
PROS1_TYRO3	6	7	PROS1	TYRO3	9.978133736	0.228761053	8.566161999	0	0	PROS1	TYRO3	guidetopharmacology.org	CPI-SS09C4988F8
EPO_EPHB4	6	7	EPO	EPHB4	0.228761053	0.856574462	1.136251826	0	0	EPO	EPHB4	IMEx,InnateDB-All,IntAct	CPI-SS0A0DE9CD6
BTC_EGFR	6	7	BTC	EGFR	0	1.895026266	1.155522681	0	0	BTC	EGFR	curated	CPI-SS0A19E9C34
KLRG2_WNT11	6	7	KLRG2	WNT11	0	0.228761053	0.553639772	0	0	KLRG2	WNT11	InnateDB-All	CPI-SS0A7B487D4
TNFSF13_FAS	6	7	TNFSF13	FAS	1.540301937	0.228761053	1.193174044	0	0	TNFSF13	FAS	I2D,InnateDB-All	CPI-SS0A83A7E30
PROS1_AXL	6	7	PROS1	AXL	9.978133736	1.960183867	10.03318308	0	0	PROS1	AXL	guidetopharmacology.org	CPI-SS0C85BC9AF
WNT3_FZD1	6	7	WNT3	FZD1	0	0.228761053	0.608063509	0	0	WNT3	FZD1	I2D	CPI-SS0E7523314
TNFSF13_TNFRSF1A	6	7	TNFSF13	TNFRSF1A	1.540301937	1.963207314	4.402234984	0	0	TNFSF13	TNFRSF1A	I2D,InnateDB-All	CPI-SS0F9B3B259
NA	NA	NA	NA	NA	NA	NA	NA	NA	NA	NA	NA	NA	NA
CLEC2B_KLRF1	6	0	CLEC2B	KLRF1	4.063779916	0.045191363	2.189318331	0	0	CLEC2B	KLRF1	curated	CPI-SS025C8F785
TNF_CELSR2	6	0	TNF	CELSR2	0.144897146	0.08901003	0.170826182	0	0	TNF	CELSR2	InnateDB-All	CPI-SS034B442CE
GRN_CLEC4M	6	0	GRN	CLEC4M	39.82496807	3.614009149	23.6813058	0	0	GRN	CLEC4M	InnateDB-All	CPI-SS0829B8FD2
IL13_TMEM219	6	9	IL13	TMEM219	0	5.428083566	9.103753882	0	0	IL13	TMEM219	IMEx,IntAct	CPI-SS0073098F3
GHRL_GHRHR	6	9	GHRL	GHRHR	0	0.515581726	0.946287202	0	0	GHRL	GHRHR	I2D	CPI-SS090987D9C
NA	NA	NA	NA	NA	NA	NA	NA	NA	NA	NA	NA	NA	NA
NA	NA	NA	NA	NA	NA	NA	NA	NA	NA	NA	NA	NA	NA
OXT_OXTR	6	4	OXT	OXTR	3.634051061	0	3.070903352	0	0	OXT	OXTR	I2D	CPI-SS04B547174
NA	NA	NA	NA	NA	NA	NA	NA	NA	NA	NA	NA	NA	NA
NA	NA	NA	NA	NA	NA	NA	NA	NA	NA	NA	NA	NA	NA
NA	NA	NA	NA	NA	NA	NA	NA	NA	NA	NA	NA	NA	NA
NA	NA	NA	NA	NA	NA	NA	NA	NA	NA	NA	NA	NA	NA
NTS_NTSR1	2	5	NTS	NTSR1	1.049424049	0	1.578963416	0	0	NTS	NTSR1	guidetopharmacology.org	CPI-SS083319328
NA	NA	NA	NA	NA	NA	NA	NA	NA	NA	NA	NA	NA	NA
TNFSF13B_TNFRSF13B	2	3	TNFSF13B	TNFRSF13B	3.703890952	0	2.84993196	0	0	TNFSF13B	TNFRSF13B	curated	CPI-SS03C51D352
PDGFD_PDGFRB	2	3	PDGFD	PDGFRB	0.655839197	0.500554972	1.69220324	0	0	PDGFD	PDGFRB	curated	CPI-SS0D954EA1C
TNFSF13B_TNFRSF17	2	3	TNFSF13B	TNFRSF17	3.703890952	0.083044624	2.891454271	0	0	TNFSF13B	TNFRSF17	curated	CPI-SS0E2863F09
NA	NA	NA	NA	NA	NA	NA	NA	NA	NA	NA	NA	NA	NA
CCL7_CCR2	2	1	CCL7	CCR2	0.032465809	0.508855992	0.453290123	0	0	CCL7	CCR2	curated	CPI-SS008EB600F
AGT_AGTR1	2	1	AGT	AGTR1	85.19645644	0.682009992	46.63482774	0	0	AGT	AGTR1	guidetopharmacology.org	CPI-SS05996C8FD
ADIPOQ_CLEC2D	2	1	ADIPOQ	CLEC2D	0	0.910299769	0.927438179	0	0	ADIPOQ	CLEC2D	IMEx,IntAct	CPI-SS06E42DB13
CCL26_CCR2	2	1	CCL26	CCR2	0.032465809	0.508855992	0.453290123	0	0	CCL26	CCR2	curated	CPI-SS092C1B321
CCL24_CCR2	2	1	CCL24	CCR2	0	0.508855992	0.437057218	0	0	CCL24	CCR2	guidetopharmacology.org	CPI-SS0B7BC0E4D
CCL13_CCR2	2	1	CCL13	CCR2	0.048428787	0.508855992	0.527351676	0	0	CCL13	CCR2	curated	CPI-SS0C98C08DA
CCL11_CCR2	2	1	CCL11	CCR2	0.079834443	0.508855992	0.461271612	0	0	CCL11	CCR2	guidetopharmacology.org	CPI-SS0DD547726
NA	NA	NA	NA	NA	NA	NA	NA	NA	NA	NA	NA	NA	NA
CCL3_IDE	2	7	CCL3	IDE	2.596785656	0.060679742	14.83428313	0	0	CCL3	IDE	IMEx,InnateDB-All,MINT	CPI-SS076D8415B
EPGN_EGFR	2	7	EPGN	EGFR	0	0.617522331	0.563223683	0	0	EPGN	EGFR	curated	CPI-SS07F042076
CCL3_CCR1	2	7	CCL3	CCR1	2.596785656	0.060679742	14.83428313	0	0	CCL3	CCR1	curated	CPI-SS08DA48A5A
EGF_EGFR	2	7	EGF	EGFR	0	0.617522331	0.563223683	0	0	EGF	EGFR	curated	CPI-SS0F4D30D5A
NA	NA	NA	NA	NA	NA	NA	NA	NA	NA	NA	NA	NA	NA
DLL3_NOTCH3	2	0	DLL3	NOTCH3	0	0.653576895	0.561810249	0	0	DLL3	NOTCH3	curated	CPI-SS035E5A708
APELA_APLNR	2	0	APELA	APLNR	0	0.783257971	0.847066601	0	0	APELA	APLNR	guidetopharmacology.org	CPI-SS08719F19E
DLL4_NOTCH3	2	0	DLL4	NOTCH3	0.188856829	0.653576895	0.662533185	0	0	DLL4	NOTCH3	curated	CPI-SS0938C6980
APLN_APLNR	2	0	APLN	APLNR	0	0.783257971	0.847066601	0	0	APLN	APLNR	guidetopharmacology.org	CPI-SS0D8148841
COL10A1_a1b1 complex;ITGB1;ITGA1	2	9	COL10A1	a1b1 complex;ITGB1;ITGA1	0.083044624	0	0.214960887	0	0	COL10A1	a1b1 complex;ITGB1;ITGA1	curated	CPI-SC01115AAD1
COL10A1_a2b1 complex;ITGB1;ITGA2	2	9	COL10A1	a2b1 complex;ITGB1;ITGA2	0.083044624	0	0.214960887	0	0	COL10A1	a2b1 complex;ITGB1;ITGA2	curated	CPI-SC03C093767
COL10A1_a10b1 complex;ITGB1;ITGA10	2	9	COL10A1	a10b1 complex;ITGB1;ITGA10	0.083044624	0	0.214960887	0	0	COL10A1	a10b1 complex;ITGB1;ITGA10	curated	CPI-SC0A199B69E
COL10A1_a11b1 complex;ITGB1;ITGA11	2	9	COL10A1	a11b1 complex;ITGB1;ITGA11	0.083044624	0	0.214960887	0	0	COL10A1	a11b1 complex;ITGB1;ITGA11	curated	CPI-SC0DF986F22
CSF1_CELSR3	2	9	CSF1	CELSR3	1.235885042	0	1.594923346	0	0	CSF1	CELSR3	I2D	CPI-SS086615F9B
GHSR_LEAP2	2	9	GHSR	LEAP2	0	10.32615104	5.271316904	0	0	GHSR	LEAP2	guidetopharmacology.org	CPI-SS0EB3C2743
NA	NA	NA	NA	NA	NA	NA	NA	NA	NA	NA	NA	NA	NA
JAM2_a4b1 complex;ITGB1;ITGA4	2	8	JAM2	a4b1 complex;ITGB1;ITGA4	0.174880809	0	0.762969084	0	0	JAM2	a4b1 complex;ITGB1;ITGA4	curated	CPI-SC070D5A96F
SIRPA_CD47	2	8	SIRPA	CD47	2.141842103	5.106186692	4.656439769	0	0	SIRPA	CD47	curated	CPI-SS0339AE950
LEP_LEPR	2	8	LEP	LEPR	0	17.02193292	11.18659474	0	0	LEP	LEPR	curated	CPI-SS066FE05CA
JAM2_JAM3	2	8	JAM2	JAM3	0.174880809	0.121833713	0.82388594	0	0	JAM2	JAM3	curated	CPI-SS087B53ABF
NA	NA	NA	NA	NA	NA	NA	NA	NA	NA	NA	NA	NA	NA
FGFR2_CD83	2	4	FGFR2	CD83	4.541112129	0.469342371	4.820217733	0	0	FGFR2	CD83	InnateDB-All	CPI-SS00D9A0644
PROS1_TYRO3	2	4	PROS1	TYRO3	5.859468341	0.133907043	3.557763126	0	0	PROS1	TYRO3	guidetopharmacology.org	CPI-SS09C4988F8
WNT5A_ROR2	2	4	WNT5A	ROR2	0.132711403	0.068506575	0.229310046	0	0	WNT5A	ROR2	I2D	CPI-SS0E7CBFD03
NA	NA	NA	NA	NA	NA	NA	NA	NA	NA	NA	NA	NA	NA
FGFR4_SCGB3A1	2	10	FGFR4	SCGB3A1	1.169706665	0.228761053	3.061333633	0	0	FGFR4	SCGB3A1	IMEx,InnateDB-All,MINT	CPI-SS04861AD1A
CD160_TNFRSF14	2	10	CD160	TNFRSF14	0.832717646	4.254665721	7.016824036	0	0	CD160	TNFRSF14	curated	CPI-SS0879B8E95
NA	NA	NA	NA	NA	NA	NA	NA	NA	NA	NA	NA	NA	NA
CXCL5_CXCR1	2	6	CXCL5	CXCR1	0.32817041	0	0.280131263	0	0	CXCL5	CXCR1	curated	CPI-SS05E63FBEC
CXCL5_CXCR2	2	6	CXCL5	CXCR2	0.32817041	0	0.296913671	0	0	CXCL5	CXCR2	curated	CPI-SS087BD262F
NA	NA	NA	NA	NA	NA	NA	NA	NA	NA	NA	NA	NA	NA
TNF_RIPK1	2	2	TNF	RIPK1	0.146544851	0.952542849	0.600205355	0	0	TNF	RIPK1	I2D,IMEx,InnateDB,InnateDB-All,IntAct,MINT	CPI-SS048A2311A
