# Supplementary material for: Single‐cell and spatial transcriptomics reveal the fibrosis‐related immune landscape of biliary atresia
Source: Clin Transl Med. 2022 Nov 4;12(11):e1070. doi: 10.1002/ctm2.1070 (PMC9636046; doi:10.1002/ctm2.1070)
Supplement: Supplementary file 10 — Appendix S10: The estimated cellular composition of clusters 1, 7 and 10 of ST data by SPOTlight [file CTM2-12-e1070-s002.csv]

BA1$seurat_clusters	Endothelial.cells	Epithelial.cells	Fibroblasts	Hepatocytes	int.Mo.11	NK.cell	NKT.9	other.B	other.DC	other.Mac	other.Mo	other.neutro	other.T	pDC	sMac	T1B
c1	16.30%	2.02%	26.87%	0.06%	0.06%	0.14%	3.05%	0.28%	2.30%	0.41%	25.51%	2.83%	4.36%	0.66%	6.04%	9.09%
c7	9.86%	12.35%	3.56%	30.25%	2.61%	4.67%	1.76%	0.94%	2.12%	7.43%	5.32%	4.06%	2.77%	2.85%	5.11%	4.34%
c10	0.00%	0.00%	0.00%	48.30%	0.69%	0.52%	7.54%	0.00%	3.73%	8.86%	4.31%	10.77%	8.00%	0.00%	5.75%	1.53%
