# Supplementary material for: Single‐cell and spatial transcriptomics reveal the fibrosis‐related immune landscape of biliary atresia
Source: Clin Transl Med. 2022 Nov 4;12(11):e1070. doi: 10.1002/ctm2.1070 (PMC9636046; doi:10.1002/ctm2.1070)
Supplement: Supplementary file 11 — Appendix S11: The estimated proportions of fibrosis‐related immune cells in the GSE46960 cohorts [file CTM2-12-e1070-s011.xlsx]

## Sheet: Sheet1
group	Mixture	Endothelial_cells	Epithelial_cells	Fibroblasts	Hepatocytes	int_Mo_11	other_B	other_DC	other_Mac	other_T	neutrophils	pDC	sMac
BA	GSM1142048	0.156201	0	0.0599039	0.277921	0.0387108	0.0153807	0.0240454	0	0.34415	0.00271221	0.00793957	0.0730349
BA	GSM1142049	0.20186	0	0.0474319	0.27768	0.033734	0.00741805	0	0.00867789	0.353911	0.0025385	0.0409983	0.0257499
BA	GSM1142050	0.20071	0	0.0670412	0.259971	0.0457715	0.0036671	0	0	0.339223	0.00131984	0	0.0822968
BA	GSM1142051	0.183947	0	0.0532584	0.257623	0.0571158	0.00550915	0	0	0.344993	0.00495473	0	0.0925986
BA	GSM1142052	0.199947	0	0.0552282	0.277347	0.040673	0.00517106	0	0	0.354324	0.0017366	0.000851696	0.0647214
BA	GSM1142053	0.154459	0.020168	0.0817739	0.271214	0.0625864	0.013673	0.0103234	0	0.319141	0.00851634	0.0042842	0.0538603
BA	GSM1142054	0.192774	0.00241785	0.0821525	0.250253	0.073659	0.00435776	0.0399319	0	0.248913	0.00939045	0	0.0961504
BA	GSM1142055	0.208954	0.0135635	0.0717773	0.249798	0.039552	0.00771345	0.000347715	0	0.297957	0.00271895	0	0.107619
BA	GSM1142056	0.189368	0	0.0612289	0.251868	0.0633886	0.00819727	0.00924481	0	0.333822	0.00284505	0	0.0800368
BA	GSM1142057	0.194161	0	0.0838231	0.243576	0.0488452	0.0073609	0.0521729	0	0.265845	0.00747185	0	0.0967435
BA	GSM1142058	0.205494	0.0151522	0.0721179	0.283002	0.0551499	0.00400945	0.000248381	0	0.305133	0.00472926	0	0.054965
BA	GSM1142059	0.234728	0	0.0761876	0.298338	0.0458365	0.00251504	2.15529e-05	0	0.301289	0.00328078	8.1851e-05	0.037722
BA	GSM1142060	0.17671	0.00837771	0.0766079	0.268201	0.0189138	0.023761	0.0438578	0	0.303474	0.00303821	0	0.0770577
BA	GSM1142061	0.133582	0.0634628	0.0565096	0.230913	0.0694637	0.0194766	0.0350669	0	0.342807	0.00580831	0.00737052	0.0355382
BA	GSM1142062	0.149397	0	0.0497915	0.273936	0.0493324	0.0124967	0	0	0.344791	0.00295679	0.00895181	0.108347
BA	GSM1142064	0.15774	0	0.0359439	0.237896	0.0633385	0.0191626	0	0	0.380275	0.0039507	0.0299572	0.071736
BA	GSM1142065	0.160734	0	0.0483895	0.280093	0	0.0276082	0	0.0377283	0.412603	0.00304665	0	0.0297978
BA	GSM1142066	0.1848	0	0.0653129	0.248608	0.0351283	0.00978415	0	0	0.354693	0.00375522	0	0.0979177
BA	GSM1142067	0.186095	0	0.0629651	0.261102	0.0554224	0.0163395	0	0	0.32864	0.00204347	0.0348734	0.0525189
BA	GSM1142068	0.165312	0	0.0544234	0.231995	0.0748394	0.0146848	0.0123859	0	0.393164	0.0047744	0.007067	0.0413543
BA	GSM1142069	0.185298	0.0206263	0.0932454	0.280373	0.0351443	0.0117793	0.0149943	0	0.345438	0.00136319	0	0.0117377
BA	GSM1142070	0.197381	0	0.0675868	0.267712	0.0265176	0.0109804	0	0	0.364461	0.0030457	0	0.0623156
BA	GSM1142071	0.175618	0.00979096	0.0719771	0.275234	0.0252731	0.0105694	0	0	0.340156	0.00266818	0.0115439	0.0771698
BA	GSM1142072	0.186669	0	0.0843755	0.255512	0.0742479	0.0169187	0.0164111	0	0.35451	0.00339467	0.000629329	0.00733219
BA	GSM1142074	0.210643	0	0.0463049	0.255508	0.0251255	0.00570978	0	0.00263082	0.381168	0.00430197	0.0123825	0.0562252
BA	GSM1142075	0.140353	0	0.0351902	0.251904	0.0468244	0.0164313	0	0	0.375971	0.00358738	0.0297978	0.0999414
BA	GSM1142076	0.151913	0.0259455	0.0681712	0.257354	0.068914	0.016058	0.000753482	0	0.302543	0.00789758	0.0015294	0.0989217
BA	GSM1142077	0.179124	0	0.0719052	0.269488	0.0110631	0.00847298	0	0.0154042	0.396555	0.00288109	0.0387336	0.00637313
BA	GSM1142078	0.163959	0	0.0634881	0.259159	0.0431922	0.00579307	0	0	0.32508	0.00408183	0.0116364	0.123612
BA	GSM1142079	0.182197	0	0.0486332	0.272225	0.0144823	0.015116	0.0211276	0.022401	0.380971	0.00947846	0.0167786	0.0165893
BA	GSM1142080	0.19693	0.0428921	0.105299	0.260282	0.0272261	0.0167891	0	0	0.30502	0.00769028	0	0.0378714
BA	GSM1142081	0.164874	0.00379044	0.0519186	0.266944	0.036672	0.014025	0	0	0.343178	0.00387201	0.0278124	0.0869136
BA	GSM1142082	0.138923	0.0449738	0.0603859	0.227948	0.0643347	0.0164728	0.0043799	0	0.340305	0.00672726	0	0.09555
BA	GSM1142083	0.185213	0	0.0612364	0.237791	0.0600892	0.0130224	0.00158139	0	0.376123	0.00255034	0.00459901	0.0577934
BA	GSM1142085	0.136747	0.0125412	0.0364134	0.243761	0.0494961	0.0250439	0.00266428	0	0.408135	0.00246495	0.0140885	0.0686453
BA	GSM1142086	0.190549	0	0.0693228	0.238072	0.072063	0.0131045	0	0	0.32608	0.00206221	0.00392321	0.0848243
BA	GSM1142087	0.125406	0.0469209	0.0352767	0.235039	0.0469153	0.0261701	0	0	0.399058	0.00233947	0.0292631	0.0536115
BA	GSM1142088	0.162441	0	0.0459346	0.255	0.0544793	0.0117628	0	0	0.366738	0.00299848	0.0243401	0.0763059
BA	GSM1142089	0.17713	0	0.0627652	0.251565	0.0346785	0.0184165	0	0	0.35126	0.00463989	0.0191439	0.0804011
BA	GSM1142090	0.123643	0	0.0330362	0.244781	0.0596398	0.0119144	0	0	0.367214	0.00166754	0.0719615	0.0861425
BA	GSM1142091	0.162308	0.0011894	0.0328984	0.266101	0.0577944	0.0121125	0	0	0.318803	0.00753842	0.0461284	0.0951266
BA	GSM1142092	0.128327	0.0154161	0.0810351	0.243305	0.0477194	0.035232	0.0442107	0	0.389013	0.00375922	0.00345574	0.00852726
BA	GSM1142093	0.162036	0	0.176259	0.253691	0.0732955	0.0204653	0.0575602	0	0.224316	0.00576692	0	0.0266107
BA	GSM1142094	0.12774	0.0263715	0.0265261	0.231434	0.0563371	0.0155687	0	0	0.395595	0.00235023	0.0270502	0.0910281
BA	GSM1142095	0.122687	0.0130479	0.0198262	0.233352	0.0712055	0.0221385	0.0158636	0	0.354965	0.0031185	0.0577738	0.0860227
BA	GSM1142097	0.108804	0	0.0125497	0.226366	0.0689397	0.0173351	0	0	0.383713	0.00307264	0.0758016	0.103419
BA	GSM1142098	0.125211	0.0353324	0.0417845	0.210339	0.0674438	0.0186517	0.00810774	0	0.392071	0.00613002	0.021954	0.0729752
BA	GSM1142099	0.153526	0.0228413	0.087206	0.259445	0.0150877	0.0140964	0	0	0.376956	0.0061243	0	0.0647171
BA	GSM1142100	0.194292	0.0133457	0.056726	0.245706	0.0474574	0.0100756	0	0	0.378375	0.00122872	0.00667902	0.0461144
BA	GSM1142101	0.142936	0	0.0551446	0.229862	0.0509654	0.0246585	0.033885	0	0.368736	0.00882093	0	0.0849908
BA	GSM1142102	0.175139	0.0122489	0.0713785	0.272766	0.0624319	0.0117888	0	0	0.32153	0.00199768	0.0159635	0.0547555
BA	GSM1142103	0.159101	0	0.0647051	0.264961	0.0589801	0.0172286	0.00385457	0	0.375072	0.00444737	0.0176121	0.0340381
BA	GSM1142104	0.152332	0.0209068	0.0706427	0.26721	0.0586956	0.0164578	0.0417269	0	0.322978	0.00593668	0	0.0431131
BA	GSM1142105	0.190861	0	0.0549273	0.278252	0.0298121	0.0138518	0.022445	0	0.326363	0.0051825	0	0.0783047
BA	GSM1142106	0.200923	0.00699767	0.0422002	0.276263	0.0302757	0.00858887	0	0	0.329811	0.00271468	0.0184682	0.0837575
BA	GSM1142107	0.144181	0.00677048	0.038246	0.248785	0.0525567	0.0169524	0.00628848	0	0.419669	0.00499622	0.0160505	0.045504
BA	GSM1142108	0.139809	0	0.0312719	0.258425	0.0551496	0.0157126	0.0107543	0	0.36483	0.0018232	0.074699	0.0475258
BA	GSM1142109	0.146074	0.034995	0.0637432	0.235842	0.0602872	0.0183226	0.0534212	0	0.29028	0.00765942	0	0.0893748
BA	GSM1142110	0.182007	0	0.047515	0.256219	0.0216739	0.0153825	0	0	0.387054	0.00304664	0.0142755	0.0728261
BA	GSM1142111	0.150056	0	0.0419004	0.269227	0.0379885	0.0147247	0	0	0.380994	0.00329595	0.037555	0.064259
BA	GSM1142112	0.157836	0.0286793	0.0508059	0.24463	0.061831	0.0157811	0.0207518	0	0.310371	0.005216	0	0.104098
BA	GSM1142113	0.145903	0.0314815	0.0523368	0.246547	0.0541217	0.0172932	0.0276132	0	0.333801	0.00671209	0	0.0841912
BA	GSM1142114	0.148907	0.00298048	0.0713602	0.208515	0.0466175	0.0196666	0.0799319	0	0.328652	0.0103517	0	0.0830174
BA	GSM1142115	0.146434	0.0398907	0.0529589	0.252473	0.0416619	0.0215862	0	0	0.354476	0.00222088	0.0193962	0.0689021
C	GSM1142116	0.169796	0	0.055908	0.258573	0.0299519	0.0162843	0	0.00553247	0.390948	0.00276687	0.0311139	0.0391255
C	GSM1142117	0.195786	0	0.0543322	0.245943	0.0437662	0.00655656	0	0	0.397504	0.000772551	0.0169158	0.0384236
C	GSM1142118	0.176867	0	0.0351322	0.282319	0.0379983	0.00329703	0	0	0.369635	0	0.0652001	0.0295517
C	GSM1142119	0.182136	0	0.0460674	0.242205	0.0500936	0.00748043	0	0	0.371483	0.000802183	0.0174263	0.0823066
C	GSM1142120	0.121574	0	0.0262567	0.245219	0.0693017	0.017779	0	0	0.341647	0.00252128	0.0918703	0.0838314
C	GSM1142121	0.148614	0	0.0286599	0.239092	0.0445492	0.0148644	0	0	0.403771	0.000700659	0.0624516	0.0572975
C	GSM1142122	0.122617	0	0.0203017	0.252068	0.0538987	0.0227455	0	0	0.354783	0.00293589	0.0737932	0.0968564
C	GSM1142123	0.151562	0	0.0430873	0.272226	0.0203905	0.0170139	0	0.00657063	0.399319	0.00452413	0.0454293	0.0398779
C	GSM1142124	0.173142	0	0.0566896	0.282143	0.0409796	0.0127474	0.0199502	0	0.363671	0.00110352	0	0.0495744
C	GSM1142125	0.146721	0.00533344	0.0353061	0.198741	0.0539938	0.0164653	0.00925101	0	0.414317	0.00651071	0.0541263	0.0592345
C	GSM1142126	0.131722	0	0.02878	0.248225	0.0681841	0.0148736	0.00910239	0	0.37716	0.00151769	0.0577724	0.0626625
C	GSM1142127	0.122527	0	0.040179	0.259834	0.0297991	0.0212616	0	0	0.384383	0.0032523	0.0758019	0.0629621
C	GSM1142128	0.189796	0	0.0420038	0.202703	0.054028	0.0117874	0.00943726	0.00875396	0.407379	0.003565	0.067353	0.00319388
C	GSM1142129	0.120142	0.0130534	0.0486895	0.227648	0.0566738	0.0212507	0.00397257	0	0.404455	0.00275379	0.0321013	0.0692601
N	GSM1142130	0.187443	0	0.0259947	0.291131	0.0243318	0.0134792	0	0.0017206	0.419201	0.00236348	0.0343346	0
N	GSM1142131	0.154377	0	0.0128438	0.2635	0.0369254	0.0347684	0.00791555	0	0.425045	0.000930475	0.0636948	0
N	GSM1142132	0.23624	0	0.00796304	0.298368	0.00247813	0.00740815	0.0174562	0.0288578	0.366123	0.000385832	0.0347195	0
N	GSM1142133	0.191614	0	0.020716	0.29649	0.0169679	0.0105265	0	0.0103237	0.3998	0.000461271	0.0531005	0
N	GSM1142134	0.237414	0	0.0276229	0.291424	0.0324507	0.00805317	0.0528887	0.00658637	0.32887	0.00487487	0.00981562	0
N	GSM1142135	0.201814	0	0.0230528	0.331035	0.0199808	0.00914861	0.00396509	0	0.35747	0.00480684	0.0487271	0
N	GSM1142136	0.243008	0	0.0452554	0.283194	0.0177489	0.00131054	0.0359072	0	0.362036	0.00147168	0	0.0100683
N	GSM1142137	0.226884	0	0.0208421	0.271436	0.0223202	0.00732554	0.00311113	0.0019365	0.424956	0.00311429	0.0180742	0
N	GSM1142138	0.241318	0	0.0234009	0.270486	0.0158567	0.000467688	0.00433638	0.00841177	0.415454	0.00315507	0.0171134	0
N	GSM1142139	0.193325	0	0.0303702	0.273643	0.0124276	0.00888001	0.0129285	0.0234581	0.387446	0.00507065	0.0524516	0
N	GSM1142140	0.181943	0	0.0334935	0.273275	0.00873819	0.0096224	0.00811184	0.0206796	0.41	0.00520822	0.0489275	0
N	GSM1142141	0.186216	0	0.0274915	0.28276	0.0231556	0.0127291	0.0122375	0.0143562	0.403179	0.00435834	0.0335169	0
N	GSM1142142	0.222072	0	0.0274481	0.287757	0.0076284	0.00594311	0.00672355	0.01646	0.396544	0.0037856	0.0256387	0
N	GSM1142143	0.182109	0	0.0280392	0.290956	0.0101143	0.0110701	0.00525771	0.0202882	0.388672	0.0052824	0.0582108	0
N	GSM1142144	0.195524	0	0.0281066	0.295752	0.0104129	0.0106532	0.0136492	0.0157996	0.386331	0.00579209	0.0379798	0
N	GSM1142145	0.185351	0	0.0294443	0.310355	0.0102373	0.0122936	0.0353962	0.0172546	0.37023	0.00565918	0.0237788	0
N	GSM1142146	0.194641	0	0.0308792	0.294682	0.00585529	0.00847781	0	0.0190037	0.397295	0.00549613	0.0436694	0

## Sheet: Sheet2
	Endothelial_cells	Epithelial_cells	Fibroblasts	Hepatocytes	int_Mo_11	other_B	other_DC	other_Mac	other_T	neutrophils	pDC	sMac
BA(AVG)	0.166866	0.0100487	0.0596607	0.254949	0.0480651	0.0144767	0.0111871	0.00135691	0.347618	0.00429393	0.0142719	0.0672069
BA(S.D)	0.0268653	0.0150474	0.0233652	0.01807	0.0175025	0.00634127	0.0182305	0.00581038	0.0386794	0.00227907	0.0192467	0.0280268
C(AVG)	0.153786	0.00131335	0.0400995	0.246924	0.0466863	0.0146005	0.00369381	0.00148979	0.384318	0.00240904	0.0493825	0.055297
C(S.D)	0.0273365	0.00366574	0.0115689	0.0251151	0.0142022	0.00576352	0.00607813	0.00302986	0.0218554	0.00176205	0.0264544	0.0244834
N(AVG)	0.203606	0	0.0260567	0.288603	0.0163312	0.0101269	0.0129344	0.0120669	0.390509	0.00365979	0.0355149	0.000592256
N(S.D)	0.0258791	0	0.00816078	0.0164224	0.00937906	0.00726632	0.0148929	0.00921921	0.0265423	0.00189823	0.0179203	0.00244193
P value	<0.0001	0.0036	<0.0001	<0.0001	<0.0001	0.0444	0.2436	<0.0001	<0.0001	0.0131	<0.0001	<0.0001
